# Supplementary material for: Methylation and PTEN activation in dental pulp mesenchymal stem cells promotes osteogenesis and reduces oncogenesis
Source: Nat Commun. 2019 May 20;10:2226. doi: 10.1038/s41467-019-10197-x (PMC6527698; doi:10.1038/s41467-019-10197-x)
Supplement: Supplementary file 5 — Supplementary Data 1 [file 41467_2019_10197_MOESM5_ESM.xlsx]

## Sheet: DEG_BMSC_DPSC_12742Gene.txt
Gene	BMSC_T7E (CPM)	BMSC_T8E (CPM)	BMSC_T9E (CPM)	DPSC_1 (CPM)	DPSC_2 (CPM)	DPSC_3 (CPM)	Log2 Fold Change	PValue	FDR
FOXF1	0	0.0427891	0.105723	297.68	431.534	458.464	-12.742	8.1607e-95	1.03984e-90
TFAP2C	0	0.213945	0	115.358	134.85	95.7388	-10.6415	3.62621e-91	2.31026e-87
FAM65C	0.0884257	0.128367	0.105723	106.107	126.781	71.2026	-9.82117	3.62007e-81	1.53756e-77
FENDRR	0	0	0.176205	278.947	599.467	537.074	-12.7129	9.19626e-76	2.92947e-72
CRIP2	121.232	106.588	110.833	1.31688	1.93658	1.77294	6.06964	4.08044e-67	1.03986e-63
HOXC10	34.265	42.3612	59.6629	0.0329219	0	0.0316597	10.7713	4.29894e-61	9.12951e-58
COMP	33.1596	35.6005	31.4701	0.0329219	0	0	11.0973	1.36468e-56	2.4841e-53
HERC6	2.12222	2.78129	3.03072	162.305	115.226	189.388	-5.87351	2.36477e-52	3.68997e-49
IFI6	10.6553	16.6877	12.9687	1269.5	1664	2368.46	-7.0387	2.60632e-52	3.68997e-49
F10	0.221064	0.213945	0.176205	46.8478	103.51	48.7242	-8.3254	6.55944e-52	8.35804e-49
ANKRD1	129.101	63.2422	88.3137	0.362141	0.161381	0.759832	7.75402	7.868e-51	9.114e-48
VAT1L	0.265277	0.299523	0.458132	109.498	187.848	55.5944	-8.39372	1.26931e-50	1.34779e-47
GATA6	33.9997	29.011	24.5982	0	0.0322763	0	10.9038	1.71322e-50	1.67922e-47
LHX8	0	0	0	85.959	62.035	26.7524	-13.6656	2.84119e-50	2.58589e-47
HOXC6	36.7851	25.8874	29.0385	0	0.0645525	0	10.1994	1.30106e-49	1.10521e-46
APCDD1	0.132639	0.128367	0.0352409	138.963	61.454	41.6008	-9.65937	3.69686e-47	2.94409e-44
PTGS1	2.91805	2.52455	1.58584	318.42	690.421	282.341	-7.52299	1.8416e-45	1.38033e-42
RASGRF2	0.840044	0.984149	0.38765	49.5145	78.8832	109.701	-6.75866	9.87983e-45	6.99382e-42
HOXC8	34.6629	28.7115	22.6952	0.0329219	0.0645525	0.094979	8.70046	2.76282e-44	1.85284e-41
HOXA10	23.3886	24.0475	19.312	0	0	0.0316597	10.5126	8.12332e-44	5.17537e-41
GPRC5B	0.61898	0.47068	1.09247	49.0536	76.3979	116.096	-6.76425	9.14894e-44	5.55123e-41
RGS2	2.82962	3.33755	4.08795	81.5804	142.726	144.241	-5.16257	1.42783e-43	8.26972e-41
MCTP2	0.707405	0.855781	0.281927	54.0248	195.756	142.025	-7.73754	1.53976e-39	8.53027e-37
SEMA7A	320.145	295.373	404.354	6.97944	4.61551	10.321	5.53922	2.66315e-38	1.41391e-35
HOXC4	16.0935	15.7464	18.8187	0	0	0	11.8797	1.7634e-37	8.98767e-35
MX1	1.06111	1.66877	2.67831	556.116	802.452	2566.27	-9.49431	2.20016e-37	1.03831e-34
OAS2	3.05069	4.49285	5.21566	416.067	454.869	1270.6	-7.38781	2.14504e-37	1.03831e-34
MMP3	0	0.599047	1.02199	195.457	217.284	197.43	-8.51431	7.82949e-37	3.56298e-34
PDGFD	1.28217	0.47068	0.176205	65.1524	136.174	107.136	-7.33843	1.05664e-36	4.64267e-34
MASP1	1.32639	1.45483	1.40964	350.848	1305.8	262.079	-8.83385	6.64221e-36	2.82117e-33
LOC101929130	0.0442128	0	0.105723	20.7079	34.471	16.4947	-8.69632	8.81377e-35	3.62274e-32
CPXM1	0.0442128	0.0855781	0.105723	72.3294	26.4665	21.5602	-8.88929	1.47483e-34	5.87258e-32
PCBP3	0.0884257	0	0	17.6791	28.0158	15.3233	-9.32855	4.40854e-34	1.70223e-31
MSX2	0.530554	0.684625	1.12771	35.6873	39.2157	75.6349	-5.9827	4.72774e-34	1.77179e-31
FOXF2	5.92452	6.93183	4.86325	238.124	269.507	118.312	-5.14267	1.96274e-33	7.14551e-31
CASP1	1.68009	1.62598	2.60783	83.2924	76.7207	222.789	-6.00828	2.21656e-33	7.8454e-31
C1QTNF1	3.89073	3.93659	4.05271	54.6832	72.8798	91.813	-4.20496	5.12457e-33	1.76479e-30
KLF2	86.4361	84.0377	75.1336	5.30042	4.87372	6.96513	3.83962	1.7682e-32	5.92905e-30
PLEKHA6	0.92847	0.599047	0.0704818	44.675	53.0944	71.7724	-6.75111	1.53251e-31	5.00699e-29
LAMA2	8.75414	4.83516	4.22891	265.087	136.884	217.217	-5.12014	2.54451e-31	8.10554e-29
CPA4	65.9656	116.985	48.562	1.18519	0.25821	1.13975	6.47843	3.88417e-31	1.20713e-28
AK4	38.421	22.1219	17.4795	0.296297	0.225934	0.126639	6.88383	5.19676e-31	1.5766e-28
DDX60	6.10137	9.58475	9.55029	119.967	141.725	191.129	-4.16358	7.15663e-31	2.12069e-28
IFI44L	0.795831	3.76544	5.32138	360.956	423.658	471.001	-6.98248	9.0204e-30	2.61223e-27
EGFLAM	9.6384	11.4675	22.2723	0	0	0	11.6566	1.59451e-29	4.51496e-27
HSPB7	92.228	23.3628	38.3774	0.0658438	0.387315	0.094979	8.09809	1.69463e-29	4.69412e-27
TYMP	7.25091	4.36448	3.73554	117.399	138.11	270.405	-5.09947	2.03261e-29	5.51053e-27
HOXA5	16.4914	16.431	7.71776	0	0	0	11.561	2.39008e-29	6.34466e-27
MFAP5	443.145	347.233	174.971	0.263375	0.0322763	1.10809	9.40818	7.07487e-29	1.83975e-26
IFITM1	8.2678	17.03	7.29487	627.886	921.326	2290.1	-6.88013	1.03488e-28	2.58558e-26
OSR2	0.30949	0.171156	0.0704818	17.6132	18.0747	33.4326	-6.97767	1.01607e-28	2.58558e-26
ETS2	10.3458	8.2155	7.82348	145.91	327.927	173.242	-4.61608	1.55286e-28	3.80509e-26
XAF1	9.6384	13.0935	8.98643	232.626	290.228	623.664	-5.17562	2.12689e-28	5.11337e-26
ODF3B	1.10532	0.556258	0.916264	28.1153	27.693	47.5845	-5.31811	2.21472e-28	5.22592e-26
HOXD8	15.3861	14.1632	13.4973	0.164609	0.0322763	0	7.69423	2.59742e-28	6.01753e-26
PAX3	0	0.0427891	0	19.0618	26.7247	8.64309	-9.97773	2.95332e-28	6.71987e-26
OAS1	0.442128	0.342313	1.23343	101.432	141.467	522.384	-8.54023	4.01501e-28	8.97532e-26
CRLF1	64.6392	47.2391	142.479	0.263375	1.19422	0.284937	7.17857	4.12183e-28	9.00716e-26
DCHS1	3.75809	2.01109	5.77951	231.573	175.292	91.3698	-5.42564	4.17064e-28	9.00716e-26
MSX1	7.47197	5.22027	2.39638	154.206	239.909	132.401	-5.1275	8.32311e-28	1.76755e-25
TRIM14	2.56434	4.53564	1.69156	129.581	108.706	316.407	-5.98058	1.0056e-27	2.10056e-25
SAMD5	0.176851	0.0427891	0.422891	75.5557	78.3668	17.3178	-7.98456	1.17819e-27	2.42138e-25
LINC01133	25.1129	16.6877	10.0789	0	0	0.126639	8.51243	1.51008e-27	3.0542e-25
KRT14	46.6003	95.548	14.3431	0.0329219	0	0.189958	9.35903	2.10196e-27	4.18486e-25
HOXC9	11.009	11.2963	10.0437	0.0329219	0.0968288	0	7.82526	2.56001e-27	5.01841e-25
SAMHD1	10.9648	14.7622	15.3298	195.655	226.353	388.844	-4.30284	3.48942e-27	6.73669e-25
CMPK2	0.132639	0.0427891	0	38.1565	41.3459	284.177	-10.9881	6.0076e-27	1.14252e-24
LOC105375734	11.1858	18.4849	8.70451	0.0329219	0	0.0633193	8.44415	7.40744e-27	1.38802e-24
TBX3	9.46155	19.7685	30.131	787.656	774.114	542.932	-5.14667	1.11911e-26	2.06662e-24
PARP14	23.3886	29.9523	27.8756	406.717	498.313	914.838	-4.48562	1.85762e-26	3.38139e-24
TINAGL1	84.2255	20.9666	43.6283	0.362141	0.839183	0.664853	6.30582	2.01291e-26	3.61246e-24
HOTAIR	6.76456	9.07128	15.2946	0	0	0.0316597	9.41428	2.0576e-26	3.64137e-24
GALNT14	0.0884257	0	0.0704818	10.963	10.5866	11.2392	-7.55589	2.09679e-26	3.6599e-24
BDKRB2	25.1129	19.2979	26.184	462.223	989.009	419.965	-4.72785	2.24174e-26	3.80856e-24
CXCL5	0.0442128	0.171156	0.211446	10.7984	22.3352	24.9795	-7.01049	2.21708e-26	3.80856e-24
HOXA11	8.17938	11.0824	28.1575	0	0	0	11.7852	2.38023e-26	3.99065e-24
LINC01305	0	0	0	6.15639	25.3369	16.558	-11.8034	4.04512e-26	6.69389e-24
HOTAIRM1	9.24048	9.11407	5.77951	0	0	0.0316597	9.04528	6.342e-26	1.03602e-23
MEDAG	62.3401	95.1629	142.902	3.98355	4.16364	1.39303	4.97556	1.22045e-25	1.96847e-23
ISG15	12.6891	8.94292	11.7705	374.421	459.227	1523.94	-6.14058	2.04679e-25	3.25301e-23
WASF3	46.5561	51.3041	61.3897	3.68725	1.42016	2.88103	4.31541	2.06792e-25	3.25301e-23
PRKG1	3.58124	3.1236	4.40511	45.926	87.856	49.484	-4.0403	2.15471e-25	3.3482e-23
LOC400043	9.90368	5.39142	8.66927	0.0329219	0	0	9.03304	2.51789e-25	3.86542e-23
S1PR3	9.41733	8.9857	15.2593	255.935	336.125	143.133	-4.44712	2.86992e-25	4.3534e-23
CXXC5	154.48	150.147	127.748	15.9671	15.4603	17.1279	3.15415	4.35892e-25	6.53428e-23
RNF157	0.132639	0.256734	0.176205	15.605	62.035	18.9958	-7.38376	4.45172e-25	6.59579e-23
RGCC	0.0442128	0	0.317168	13.8272	40.3453	61.8313	-8.18457	6.03157e-25	8.83382e-23
S100A4	2.21064	2.43898	8.59878	209.943	341.16	219.908	-5.85607	6.59461e-25	9.54869e-23
KRT81	28.5173	9.41359	10.678	0.0658438	0	0.0633193	8.41329	1.57132e-24	2.24964e-22
WISP3	16.7125	8.17271	19.0301	0.0329219	0.0645525	0.158298	7.34179	1.86106e-24	2.63485e-22
GRIP2	0.0442128	0.0855781	0.246686	9.28397	27.1121	31.723	-7.38999	2.01557e-24	2.82225e-22
KRT18	176.365	155.282	144.03	8.26339	7.0685	16.0514	3.92105	2.41811e-24	3.34909e-22
LINC01139	6.14558	4.87795	7.11867	0	0	0	10.3994	4.47824e-24	6.13568e-22
SLCO2A1	0.132639	0.171156	0.140964	50.4363	15.0407	13.1704	-7.4251	6.03688e-24	8.18319e-22
GBP2	10.0805	16.0887	13.744	121.646	172.743	235.136	-3.72907	2.37554e-23	3.18622e-21
STC2	1253.39	885.52	831.051	39.177	11.0385	36.4403	5.09879	4.7589e-23	6.31645e-21
EPSTI1	7.42776	8.55781	8.14065	124.214	172.549	444.977	-4.94138	5.04603e-23	6.62851e-21
LRP1B	0	0	0.0352409	7.11113	7.22988	5.4138	-8.53121	6.93069e-23	9.01131e-21
MOCOS	3.4486	4.53564	3.55933	74.9631	180.037	48.5659	-4.71564	8.73859e-23	1.12472e-20
CXCL8	0.840044	1.41204	3.24216	59.2594	123.65	275.281	-6.37016	1.23033e-22	1.56768e-20
NES	4.50971	6.46115	13.744	132.675	158.154	199.456	-4.3064	1.277e-22	1.61104e-20
COL18A1	37.7578	10.4833	23.0828	1070.52	1527.86	580.385	-5.47781	1.67828e-22	2.09654e-20
MOK	159.299	123.318	300.711	13.6297	8.65004	7.31338	4.30064	1.9414e-22	2.40168e-20
EDNRB	0	0	0	5.76133	6.87484	20.2622	-11.2571	2.89282e-22	3.54426e-20
IFIH1	1.68009	2.01109	1.83253	55.3746	68.6193	311.563	-6.29753	3.13323e-22	3.80225e-20
HOXC11	4.77499	4.23612	8.10541	0	0	0	10.3164	4.93013e-22	5.92638e-20
DHX58	4.95184	5.51979	4.40511	51.1935	47.3493	96.4986	-3.71238	5.13549e-22	6.11556e-20
MX2	2.078	2.69571	0.246686	199.046	243.46	685.337	-7.81474	6.67442e-22	7.87458e-20
DNAH5	1.59166	0.599047	0.634337	23.605	31.4371	26.1825	-4.84962	9.28984e-22	1.08212e-19
MEOX2	5.12869	15.2329	20.9683	0.0987656	0	0	8.54581	9.34181e-22	1.08212e-19
LSP1	18.7462	27.0855	94.8686	0.592594	0.548696	0.728172	6.22369	1.04535e-21	1.19998e-19
IRX2	7.9141	9.15686	6.0262	0.131688	0	0	7.33489	1.19808e-21	1.36303e-19
CPXM2	1.23796	0.941359	2.1497	116.511	26.402	52.84	-5.4874	1.43902e-21	1.62266e-19
HOXA3	7.51618	5.77652	3.45361	0	0	0	10.2819	1.60746e-21	1.79669e-19
CARD16	0.530554	0.727414	0.669577	15.0124	20.0436	17.4761	-4.75642	1.75084e-21	1.92321e-19
MDK	60.5274	54.5989	39.3641	506.734	579.004	882.893	-3.67171	1.74099e-21	1.92321e-19
SNCAIP	1.14953	3.63707	5.39186	183.704	159.219	66.8652	-5.32479	1.9668e-21	2.14196e-19
HOXD-AS2	4.28865	4.02217	4.36987	0	0	0	9.88268	2.31166e-21	2.4962e-19
CDH2	641.882	373.677	287.989	21.0042	13.1687	30.5516	4.33162	2.4331e-21	2.60526e-19
CTTNBP2	0	0	0.140964	26.2387	10.7157	7.6933	-8.04	3.69206e-21	3.92035e-19
TRPA1	0.707405	0.385102	0	23.1441	89.5343	99.443	-7.61727	4.11027e-21	4.32836e-19
RTP4	0.30949	0.171156	0.140964	11.358	12.5232	35.4272	-6.56453	4.17956e-21	4.36524e-19
SLC15A3	2.47592	1.71156	1.33915	43.7532	56.8385	230.482	-5.9045	4.66164e-21	4.82916e-19
IFIT1	4.20022	4.7068	12.2638	369.449	392.382	1694.05	-6.8553	4.77588e-21	4.90761e-19
HOXA1	3.84652	4.7068	3.80602	0	0	0	9.84522	5.09185e-21	5.19043e-19
PLSCR1	13.4849	17.03	17.6557	150.914	165.416	332.236	-3.75036	6.71322e-21	6.73542e-19
SECTM1	0.397916	2.52455	2.67831	81.8767	89.3084	243.368	-6.20119	6.66469e-21	6.73542e-19
HHIP	9.24048	5.04911	18.9596	0.0329219	0.0645525	0.0316597	7.86723	6.77446e-21	6.74376e-19
OLFML1	0.486341	0.256734	0.317168	9.38274	26.2729	42.6772	-6.19519	8.32122e-21	8.2193e-19
ADM	48.9436	45.3992	56.2797	408.791	479.98	670.995	-3.37209	8.78061e-21	8.60635e-19
F2R	35.0608	59.434	59.7334	552.199	1039.3	619.833	-3.8415	1.18355e-20	1.14432e-18
PRKAR2B	0.486341	1.19809	4.44036	103.473	181.425	137.656	-6.09431	1.18545e-20	1.14432e-18
COLEC10	0.221064	0.385102	0	14.6832	27.4025	13.582	-6.53842	1.38045e-20	1.32253e-18
ITGA2	9.10784	8.90013	26.7126	343.737	479.044	919.65	-5.28231	1.60282e-20	1.52412e-18
CYP2S1	0.0442128	0	0.0352409	4.24692	9.03735	12.6005	-8.10709	2.51857e-20	2.37716e-18
GRK5	9.94789	8.17271	12.8629	68.5763	147.212	94.5991	-3.32284	2.88891e-20	2.70665e-18
EMX2OS	27.8983	29.4817	2.96024	0	0	0	12.1313	3.09963e-20	2.86199e-18
LGALS9	0.0442128	0.0855781	0	14.0247	25.3369	199.582	-10.7664	3.07891e-20	2.86199e-18
HOXA9	3.66967	3.67986	3.55933	0	0	0	9.66551	3.28354e-20	3.00999e-18
SNAP25	0.0442128	0.128367	0.140964	46.1565	54.4823	5.2555	-8.31661	3.56161e-20	3.24157e-18
PITPNM2	15.8282	15.2757	23.3295	121.91	168.224	153.993	-3.02719	4.03884e-20	3.64986e-18
NLGN1	4.33286	5.81931	4.40511	56.033	40.1839	41.6641	-3.24306	5.79986e-20	5.20435e-18
TBC1D8	1.59166	1.45483	1.33915	19.0947	23.0775	32.2612	-4.0829	6.31958e-20	5.63106e-18
ABLIM3	14.1481	10.954	16.8452	94.8479	95.8605	89.2486	-2.73726	6.62963e-20	5.8663e-18
PLXNA4	16.2703	10.7401	80.1026	0.131688	0	0.126639	8.62351	7.4913e-20	6.58304e-18
PAG1	0.265277	0.556258	0.740059	16.428	14.0079	18.2993	-4.93532	7.74372e-20	6.75826e-18
SFMBT2	0.0442128	0	0	4.34569	4.22819	4.81227	-7.95348	8.03369e-20	6.96362e-18
DUSP10	17.3756	10.5689	12.6515	81.3829	134.495	107.516	-2.99394	8.98206e-20	7.73307e-18
SLA	0.0884257	0.128367	0.246686	8.36216	15.2021	7.75662	-6.00203	1.01341e-19	8.66635e-18
MXRA5	59.7758	39.7938	27.2765	848.002	1422.61	493.511	-4.44581	1.09882e-19	9.33413e-18
NRXN3	14.4134	10.2266	4.05271	0.0658438	0.0322763	0.0633193	7.35792	1.17397e-19	9.90646e-18
HELZ2	13.2196	13.8209	14.9069	161.646	203.276	567.278	-4.47341	1.52133e-19	1.27532e-17
FAM162B	0.0442128	0.0427891	0.0704818	9.61319	5.7129	4.55899	-6.83738	3.01155e-19	2.50805e-17
GBP4	0.0884257	0.0427891	0.0704818	9.7778	20.7859	145.033	-9.67307	3.92178e-19	3.24489e-17
RTN4RL1	4.33286	6.84625	6.62529	0.131688	0.0322763	0	6.66655	4.38615e-19	3.6057e-17
EMX2	22.2391	21.2234	2.46686	0	0	0	11.7375	5.29454e-19	4.31071e-17
ROS1	4.37707	4.96353	2.39638	0	0	0	9.76919	5.31143e-19	4.31071e-17
SCUBE3	380.186	357.417	1800.74	3.06173	3.16307	11.2708	7.1794	6.06958e-19	4.89485e-17
IFI44	8.22359	16.9873	12.2286	112.198	138.465	263.567	-3.7792	6.26533e-19	5.02094e-17
USP18	0.92847	1.06973	1.62108	25.0536	24.7236	95.8021	-5.3191	6.34464e-19	5.05271e-17
LINC01614	97.6219	27.2138	8.14065	0.164609	0.290486	0.221618	7.58907	1.10121e-18	8.71527e-17
NDNF	12.468	13.6925	41.1614	0.493828	0.129105	0.094979	6.53107	1.45169e-18	1.14182e-16
CXCL1	0.353703	1.19809	4.79276	137.416	274.929	281.581	-6.76118	1.75671e-18	1.37325e-16
DTX3L	20.7358	31.7495	24.5982	218.338	228.096	465.302	-3.56391	2.00407e-18	1.55706e-16
MGP	5.12869	11.0396	5.81475	0.0329219	0.0968288	0.126639	6.3422	2.43679e-18	1.88179e-16
NOG	10.3458	10.6973	5.99096	0.263375	0.0322763	0.126639	5.96003	2.76111e-18	2.1194e-16
KY	4.42128	5.77652	9.16264	0.131688	0.0645525	0	6.54375	2.92204e-18	2.2295e-16
NTN4	252.234	184.421	484.88	22.9136	26.5634	26.5308	3.59964	3.39505e-18	2.57499e-16
KCNIP3	0.176851	0.213945	0.0704818	9.21813	24.6268	7.25006	-6.46502	3.72403e-18	2.80779e-16
FAM213A	1.06111	0.128367	0.246686	23.9342	32.6959	18.4259	-5.71422	3.82293e-18	2.8654e-16
WNT2	0.0442128	0.0427891	0.0352409	93.8274	68.0061	2.97601	-10.2553	3.95436e-18	2.94658e-16
HACD4	7.38354	12.0237	10.537	63.8685	81.9817	66.9285	-2.8279	4.04771e-18	2.9986e-16
TPM1	7170.57	4322.77	3086.33	446.98	283.967	412.715	3.67221	4.15193e-18	3.05803e-16
NETO1	0.0442128	0	0	5.82717	5.48696	24.3779	-9.363	4.38091e-18	3.20814e-16
BMPER	27.2351	22.507	59.5572	2.00823	2.48527	1.83626	4.10774	5.68192e-18	4.13709e-16
PARP10	12.2027	14.5483	17.3033	112.066	117.034	262.079	-3.47798	5.72241e-18	4.14289e-16
SP9	0	0	0	1.90947	7.55264	6.26861	-10.1934	1.05699e-17	7.60917e-16
BTN3A2	16.1377	11.767	15.506	78.7821	127.814	193.725	-3.20452	1.17106e-17	8.38293e-16
IFIT3	5.08448	7.10299	16.5985	413.4	325.764	1971.19	-6.55513	1.31084e-17	9.30429e-16
NEGR1	50.5795	55.7969	138.003	7.60495	6.22932	6.93347	3.55624	1.31437e-17	9.30429e-16
PLXNC1	1.54745	2.39619	1.90301	33.712	70.5236	19.2174	-4.39687	1.33331e-17	9.38619e-16
TNFSF13B	0.265277	0.513469	0.634337	14.8807	18.6557	95.6438	-6.49105	1.36637e-17	9.56613e-16
ACVRL1	4.73077	6.16163	4.68704	33.8766	96.1187	55.2144	-3.57085	1.47084e-17	1.02412e-15
PNMA2	5.70346	3.38034	9.9027	0.0987656	0.0322763	0.0316597	6.76248	1.51996e-17	1.05257e-15
TAGLN	7917.19	4892.72	2524.45	185.449	41.7655	168.429	5.27637	1.73119e-17	1.19237e-15
MME	19.1884	30.3802	19.3473	277.103	509.061	174.318	-3.80076	1.82838e-17	1.25254e-15
ZDHHC14	1.98958	1.54041	2.46686	20.7408	31.9858	24.0297	-3.67155	1.97938e-17	1.34873e-15
PARP9	20.6916	30.2091	29.5671	210.206	229.323	484.235	-3.52064	2.03662e-17	1.38035e-15
LTK	0	0.0427891	0.0704818	3.1605	5.09965	6.64853	-6.80889	2.05003e-17	1.38209e-15
LMCD1	195.553	108	30.2719	2.66667	0.484144	0.728172	6.42351	2.18574e-17	1.46582e-15
HECW1	0.486341	0.684625	0.845782	22.4527	12.9751	12.2206	-4.54476	3.16327e-17	2.09929e-15
MMP1	3.49281	1.79714	0.281927	235.655	210.022	61.2931	-6.51128	3.14993e-17	2.09929e-15
SALL1	4.28865	2.78129	12.722	98.6998	187.331	213.418	-4.65314	4.54963e-17	3.0037e-15
GPNMB	33.4691	25.8874	24.5277	273.614	184.233	173.463	-2.91194	4.71016e-17	3.09365e-15
C7	0	0.0427891	0.105723	3.25927	27.7576	15.0383	-8.07492	5.36234e-17	3.50395e-15
GIPC3	0.0442128	0.0855781	0.317168	12.3128	16.0413	5.66708	-6.14743	5.41827e-17	3.52243e-15
OAS3	3.71388	5.0919	20.8626	463.639	433.922	1535.43	-6.35531	8.50847e-17	5.5033e-15
RSAD2	0	0	0.176205	31.605	44.5412	650.068	-11.8074	9.80231e-17	6.30813e-15
LINC01296	7.86989	5.94768	5.99096	0.131688	0.290486	0.094979	5.2239	1.17591e-16	7.5294e-15
MMD	9.10784	10.355	15.7879	75.7862	104.995	65.0289	-2.79974	1.46729e-16	9.34812e-15
HOXD4	2.43171	1.88272	4.22891	0	0	0	9.31654	1.52069e-16	9.64009e-15
PTN	10.6553	40.4785	30.3072	341.63	447.962	676.282	-4.16942	1.56009e-16	9.84094e-15
PCDH18	70.4753	71.8856	123.978	615.935	886.79	1077.03	-3.27565	1.71655e-16	1.07745e-14
PDE5A	43.1075	37.2693	26.6421	249.877	331.961	636.707	-3.50934	1.78928e-16	1.1176e-14
DDX58	9.24048	12.5372	14.2726	144.823	132.397	527.83	-4.48006	2.36457e-16	1.46972e-14
IL15RA	0.30949	0.684625	0.246686	8.00002	19.1721	41.5058	-5.78547	2.55678e-16	1.58148e-14
GMFG	0.663193	0.171156	0.140964	9.11936	23.2712	14.2468	-5.58644	2.58242e-16	1.58962e-14
SVEP1	15.5187	13.3074	10.3256	84.4117	111.321	61.0398	-2.71386	3.14128e-16	1.92434e-14
IFI35	8.13516	10.6545	8.81023	70.9796	71.8147	223.96	-3.73152	3.23214e-16	1.97052e-14
NEK7	713.728	673.158	709.435	106.568	108.9	109.827	2.68799	3.29226e-16	1.99762e-14
HOXA4	3.58124	2.52455	1.69156	0	0	0	9.17913	3.416e-16	2.06287e-14
AR	0.884257	1.24088	3.55933	38.2552	55.8702	27.7655	-4.40847	3.57825e-16	2.14473e-14
MIR31HG	16.4472	20.4532	44.3331	1.84363	1.00056	1.39303	4.25763	3.58521e-16	2.14473e-14
RASSF4	4.99605	6.07605	5.07469	45.926	62.6159	29.3802	-3.09377	4.45361e-16	2.65177e-14
ABCG2	0.486341	0.128367	0.38765	7.86833	10.8448	10.1628	-4.82668	4.81002e-16	2.85066e-14
SELENOP	0.0884257	0	0.105723	7.34158	9.16646	2.91269	-6.51206	6.09208e-16	3.59376e-14
AMIGO2	349.458	125.8	152.875	21.2675	18.4943	19.5657	3.40395	6.54395e-16	3.84254e-14
TMEM100	0.663193	0.513469	0.810541	11.786	57.5486	15.1333	-5.39553	6.66998e-16	3.89857e-14
SFTA1P	3.49281	3.80823	8.31686	0	0.129105	0.0316597	6.48573	7.75485e-16	4.51198e-14
HS6ST1	33.6018	35.301	14.625	255.704	288.388	218.705	-3.19146	8.66209e-16	5.01692e-14
CPA6	0	0.0855781	0.105723	3.68725	14.5566	6.11031	-6.84503	8.77887e-16	5.06155e-14
ABCB1	0	0	0	2.07408	5.64835	19.3757	-10.9775	8.93737e-16	5.12973e-14
SLC16A6	0.0884257	0.0427891	0.281927	4.77367	8.94052	15.3549	-6.03681	9.20298e-16	5.25849e-14
CBLN2	0	0	0	18.0083	44.9931	1.42468	-12.2263	1.08825e-15	6.1904e-14
NECTIN3	39.9684	37.0125	54.7291	354.141	263.019	603.718	-3.21213	1.11039e-15	6.28825e-14
NBAT1	0.0884257	0.0427891	0.0704818	5.72841	6.26159	2.53277	-6.07812	1.18331e-15	6.67156e-14
SPON2	1.28217	4.92074	0.740059	62.5516	69.3617	50.5921	-4.71841	1.20325e-15	6.75409e-14
RASSF9	2.29907	3.46591	2.1497	0.0658438	0	0	6.66309	1.26682e-15	7.07976e-14
IRAK3	1.19375	2.3534	0.634337	28.3128	29.0164	19.1541	-4.19658	1.31882e-15	7.33816e-14
THRB	0.30949	0.171156	0	5.36627	12.6523	14.6268	-6.10359	1.39566e-15	7.73197e-14
EMID1	0.0884257	0.299523	0	12.2799	40.2162	6.90181	-7.25364	1.6102e-15	8.8819e-14
CTGF	3917.21	2325.07	1323.79	85.8603	88.4047	225.195	4.24336	1.61754e-15	8.88393e-14
GDF6	21.0453	6.16163	121.546	0.263375	0.0968288	0.0633193	8.41629	1.64337e-15	8.98705e-14
FHL2	615.885	631.096	532.666	100.148	97.0224	93.9659	2.61176	1.68651e-15	9.18358e-14
F7	0.0442128	0.0427891	0	2.96297	2.51755	3.2926	-6.53253	1.71162e-15	9.2806e-14
HOXB2	30.5069	39.7083	11.8057	0.0987656	0.25821	0.981449	5.91872	1.86031e-15	1.00441e-13
KCNE4	95.4113	57.4657	15.8232	2.04116	2.54982	0.91813	4.93328	2.18517e-15	1.17483e-13
MBOAT1	0.663193	0.812992	0.845782	10.7655	12.0068	14.1519	-3.9803	2.58269e-15	1.38272e-13
KCNK2	79.76	148.735	94.8333	20.247	10.5221	9.08632	3.01991	2.88051e-15	1.53571e-13
TMEM59L	20.9569	8.08713	8.31686	0.197531	0.484144	0.379916	5.11735	3.0026e-15	1.59413e-13
LYPD3	0.221064	0.213945	0.0704818	4.74075	6.61663	12.6955	-5.56753	3.223e-15	1.70405e-13
NRXN2	28.1194	27.1711	20.5102	1.94239	2.09796	0.601534	4.02634	4.12653e-15	2.17148e-13
STAC2	1.94536	1.49762	3.34789	0	0	0	8.98656	4.14118e-15	2.17148e-13
PNP	54.0281	50.4483	134.62	5.49795	5.26103	9.97279	3.52688	5.10911e-15	2.66804e-13
PARP12	9.41733	7.0602	4.86325	57.5145	57.9036	189.198	-3.83586	5.15457e-15	2.6808e-13
PADI1	2.34328	1.71156	2.71355	0	0.0322763	0.0316597	6.44503	5.19125e-15	2.6889e-13
CTSS	0.221064	0.47068	0.669577	15.5391	14.492	123.314	-6.79036	5.40889e-15	2.79029e-13
ERRFI1	286.278	259.858	166.231	24.428	41.83	32.0079	2.8576	5.47155e-15	2.81123e-13
HOXC5	2.16643	1.36925	2.78403	0	0	0	8.8819	5.56545e-15	2.84799e-13
SLC16A4	22.9907	32.0918	30.0957	176.363	272.153	144.178	-2.79838	5.60206e-15	2.85526e-13
TNFSF9	9.68261	4.06496	2.99548	0.131688	0	0.0316597	6.57611	6.37613e-15	3.23684e-13
GALNT3	12.6449	11.553	42.6063	0.757203	0.645525	0.94979	4.82018	6.77567e-15	3.42601e-13
TRANK1	23.256	25.0744	15.2241	95.4735	169.192	197.556	-2.86287	7.2878e-15	3.6704e-13
SOCS2	8.79836	4.45006	4.26415	59.0619	55.9025	35.8704	-3.10773	7.56884e-15	3.79693e-13
TNFSF10	0.265277	1.1553	0.140964	12.7737	43.5084	111.442	-6.74633	7.91259e-15	3.95381e-13
RNF152	1.41481	1.49762	2.04397	13.3992	33.18	23.2382	-3.80888	8.01772e-15	3.99069e-13
NR2F1	13.9713	14.0776	21.3912	103.967	211.958	89.7235	-3.03538	8.48471e-15	4.2067e-13
ALX4	0.574767	0.342313	0.246686	15.3416	145.792	13.1388	-7.21944	8.52346e-15	4.20953e-13
GALNT1	540.369	614.665	914.008	101.597	108.255	70.9176	2.88148	9.44741e-15	4.62996e-13
MDFI	9.9921	3.46591	1.48012	0	0	0	10.1166	9.43231e-15	4.62996e-13
DUSP2	9.2847	4.53564	2.1497	0.0658438	0.0322763	0.0633193	6.5123	1.07295e-14	5.23814e-13
TWIST2	8.04674	14.2915	8.95119	72.494	73.9126	51.9218	-2.66405	1.09161e-14	5.30888e-13
TMEM140	4.90763	5.34863	4.40511	30.3869	36.0526	86.2409	-3.37991	1.15327e-14	5.58744e-13
CCDC80	2171.78	3335.84	1480.37	333.466	237.231	201.545	3.17773	1.18094e-14	5.6998e-13
C20orf197	1.7243	2.01109	1.51536	0	0	0	8.61129	1.30129e-14	6.25698e-13
CCR1	0	0	0.0352409	1.90947	2.93714	8.76973	-8.00128	1.31973e-14	6.32182e-13
DUXAP8	9.01942	10.2694	3.73554	0.0329219	0.290486	0.094979	5.73418	1.58583e-14	7.5489e-13
UBE2L6	16.9335	28.0696	20.8979	146.338	154.958	384.158	-3.37844	1.58774e-14	7.5489e-13
SLC7A2	0.176851	0.213945	2.74879	86.1895	135.657	64.1425	-6.48565	1.67313e-14	7.9253e-13
LINC01279	354.277	585.483	120.383	14.5844	4.58323	2.24784	5.62883	1.79954e-14	8.49251e-13
EIF2AK2	32.5849	33.6322	44.4388	184.363	204.631	288.388	-2.61345	1.84558e-14	8.67763e-13
RAB38	0.221064	0.385102	0.845782	12.4115	9.13418	12.5056	-4.51403	1.97228e-14	9.23925e-13
APOL3	3.27175	1.88272	1.72681	17.3498	32.6313	68.6381	-4.10794	2.02133e-14	9.43436e-13
CHI3L1	48.7225	1144.78	8.73975	0	0.0322763	0.0316597	13.9161	2.26207e-14	1.05195e-12
NYNRIN	13.3523	18.2709	16.387	101.465	109.578	59.3619	-2.49318	2.31955e-14	1.07475e-12
ADRA2C	2.25485	1.19809	4.79276	0	0	0	9.26627	3.16918e-14	1.4631e-12
PAX9	0.972682	0.299523	0	34.4034	15.8799	30.2983	-5.99984	3.24386e-14	1.49218e-12
CXCL3	0.221064	0.385102	0.810541	6.9136	19.1398	16.0831	-4.85941	3.63018e-14	1.66388e-12
RARRES3	2.7412	1.49762	1.30391	13.4321	37.8601	71.7408	-4.47276	3.94683e-14	1.80253e-12
C1R	253.251	286.516	108.93	1659.56	2364.07	1952.83	-3.20373	4.49415e-14	2.04516e-12
RBM20	0.0884257	0.0427891	0.0352409	2.30453	6.74574	3.22929	-6.12575	4.76726e-14	2.16173e-12
ACP5	0.132639	0.171156	0.246686	2.93005	14.8794	19.534	-6.03395	4.91963e-14	2.2229e-12
MPP7	4.73077	3.93659	2.60783	0.164609	0.0645525	0	5.55138	5.43651e-14	2.44777e-12
WNT16	0.0442128	0.385102	2.57259	63.8355	150.085	224.53	-7.16877	5.53054e-14	2.48134e-12
BATF2	0.221064	0.0855781	0.493373	9.1852	9.84426	60.4066	-6.58486	5.631e-14	2.51755e-12
SERPINE2	1701.31	2180.7	3335.24	203.161	109.578	327.393	3.49498	6.04159e-14	2.69168e-12
NR4A2	2.34328	2.18224	6.16716	42.1071	92.0519	31.5647	-3.94746	6.07425e-14	2.6968e-12
INSIG1	106.995	92.8523	104.278	27.0947	19.3012	15.1333	2.30522	7.39222e-14	3.27054e-12
MAP3K5	10.6111	14.6767	8.70451	51.0948	65.2303	97.2901	-2.65215	7.87078e-14	3.47022e-12
LPAR3	0.132639	0	0.0704818	2.23869	22.7225	76.5214	-8.87823	8.52823e-14	3.74713e-12
TPM2	4262.12	2556.48	2074.25	379.82	294.811	466.727	2.96187	8.69601e-14	3.80772e-12
FAM198B	98.6388	100.383	64.5966	20.5433	10.1025	12.2839	2.61803	8.82236e-14	3.84981e-12
C8orf4	0.0884257	0	0.0352409	2.89713	2.84031	9.94113	-6.86069	8.89955e-14	3.87024e-12
SEMA3D	0.176851	0.299523	0.916264	11.3251	9.84426	21.4019	-4.89221	9.64035e-14	4.17814e-12
HAS2	146.566	220.278	385.078	10.2058	23.6262	29.6334	3.56623	1.02575e-13	4.43054e-12
AMOT	9.19627	7.23135	8.91595	58.9631	102.542	36.1237	-2.96225	1.13077e-13	4.86766e-12
BHLHE40	91.4322	89.0868	73.4421	20.7079	17.6551	20.6421	2.10533	1.17002e-13	5.01967e-12
TLR3	0.751618	0.812992	2.78403	23.5391	26.7247	110.207	-5.19191	1.34268e-13	5.74108e-12
LRRTM2	0.442128	0.299523	1.16295	9.1852	17.6551	16.5263	-4.47903	1.35948e-13	5.79347e-12
PTPRQ	3.4486	9.88427	22.9418	0.263375	0.0645525	0.189958	6.09641	1.44791e-13	6.14975e-12
CLEC2B	0	0	0.0704818	2.23869	5.29331	24.4096	-8.44522	1.6188e-13	6.85275e-12
MBNL1-AS1	34.486	23.3628	25.1268	4.37861	3.16307	3.07099	2.96542	1.66388e-13	7.02026e-12
CDHR3	0	0	0.0704818	2.13992	2.42072	1.67796	-6.07369	1.72259e-13	7.24398e-12
SERAC1	79.8926	90.1566	28.5451	8.23047	8.06906	6.71185	3.10842	1.78622e-13	7.48683e-12
KIAA1671	16.5798	21.9508	24.3515	0.493828	2.16251	0.854811	4.1572	1.79465e-13	7.49754e-12
DKK1	67.2035	71.2438	237.524	4.74075	3.16307	11.3025	4.28991	1.84462e-13	7.68109e-12
AMPD3	4.68656	3.59428	4.86325	28.642	26.1438	40.1128	-2.84992	1.86056e-13	7.72225e-12
HTRA3	9.94789	15.2329	6.48433	210.272	883.466	102.514	-5.23939	1.91299e-13	7.91406e-12
IGFBP5	264.481	39.4943	101.564	7242.25	10191.8	1815.93	-5.56887	2.02213e-13	8.33851e-12
DSP	438.282	260.628	531.574	63.638	28.3708	21.6235	3.43671	2.10152e-13	8.63793e-12
PLEKHA5	25.8203	25.2028	34.0427	174.519	244.364	117.869	-2.65707	2.13804e-13	8.75976e-12
BTN3A3	14.0155	16.1743	15.1888	60.7079	96.6028	197.588	-2.96694	2.25041e-13	9.19062e-12
APOL1	11.4953	18.8272	6.13192	84.6751	197.531	417.243	-4.26233	2.285e-13	9.30206e-12
KITLG	32.7617	39.3659	48.4563	199.309	380.311	214.463	-2.71887	2.3139e-13	9.38971e-12
HOXA7	1.3706	1.41204	1.40964	0	0	0	8.28895	2.59015e-13	1.04774e-11
RNF213	100.452	116.001	132.471	577.68	874.461	1689.3	-3.17035	2.60582e-13	1.04801e-11
TNFAIP6	3.4486	3.03802	2.22018	17.9424	33.7287	26.4675	-3.16666	2.60728e-13	1.04801e-11
SSTR2	0	0	0.105723	1.94239	2.19479	3.70418	-5.89989	2.79388e-13	1.11949e-11
MOB3B	0.0884257	0.0855781	0.0352409	2.60083	3.38901	2.21618	-5.24317	2.84782e-13	1.13752e-11
ITGBL1	650.415	717.872	611.007	129.581	128.492	84.5313	2.53034	2.87743e-13	1.14576e-11
TLR5	0.0884257	0.427891	0.140964	4.18108	7.81085	9.84615	-5.03706	2.9716e-13	1.17957e-11
ARHGAP6	0.663193	1.45483	1.40964	19.391	27.2412	10.1311	-3.99854	2.98888e-13	1.18274e-11
HIST2H2BE	9.01942	3.89381	6.59005	31.9342	60.4212	82.0935	-3.16045	3.03037e-13	1.19545e-11
GBP5	0.176851	0.0855781	0.0352409	16.6914	2.0334	35.5855	-7.48442	3.54995e-13	1.39609e-11
STARD9	4.37707	4.79238	6.34337	29.6955	39.2802	31.5014	-2.69232	3.587e-13	1.40633e-11
LINC01504	0	0	0	1.28395	1.16195	2.08954	-8.40244	3.65034e-13	1.42677e-11
NSG1	0	0.256734	0.0352409	2.96297	19.8176	11.904	-6.85138	3.77602e-13	1.47138e-11
MOV10L1	0.132639	0	0.176205	6.71606	8.84369	2.43779	-5.76863	3.8046e-13	1.47799e-11
ACTA2	1532.73	627.117	237.242	40.5927	26.3052	51.2253	4.34273	3.93738e-13	1.52493e-11
RPLP0P2	2.12222	1.79714	2.11446	0.0987656	0	0	5.77299	4.23293e-13	1.63443e-11
ADGRL4	31.789	46.0838	75.1689	5.59672	1.3556	4.46401	3.74359	4.33442e-13	1.66668e-11
ZNF423	10.39	10.4405	12.6867	0.855969	0.322763	0.126639	4.67264	4.34264e-13	1.66668e-11
COL9A2	0.795831	0.47068	0.563855	10.8971	12.5877	6.33193	-4.01945	4.57564e-13	1.75084e-11
AIM2	0	0	0.0352409	2.43622	1.61381	10.1628	-8.06571	5.07956e-13	1.93784e-11
HAS1	114.069	37.74	53.0728	0.263375	2.54982	0.221618	6.0707	5.45215e-13	2.07377e-11
KRT34	8.44465	4.06496	1.97349	0.131688	0	0.0633193	6.12378	5.46982e-13	2.0743e-11
TBX2	11.9817	12.6656	12.7572	43.3252	80.9166	129.646	-2.76241	5.75194e-13	2.17481e-11
GDF5	26.2182	48.7795	46.2008	3.72017	2.90486	7.12342	3.13854	6.37492e-13	2.40323e-11
SYNPO2L	0.0884257	0.0427891	0	1.74486	5.39014	2.75439	-6.1797	6.40299e-13	2.40669e-11
SIX1	15.0766	18.656	31.8225	129.35	103.51	174.983	-2.63601	6.49845e-13	2.43539e-11
CTSC	9.81525	9.24244	47.2228	354.272	832.179	443.615	-4.61899	6.82467e-13	2.55014e-11
NALCN	26.8372	14.1204	9.55029	0.823047	1.38788	0.538214	4.19261	8.15196e-13	3.0372e-11
PTGFR	12.2912	22.2075	25.4087	170.074	130.783	84.8479	-2.68571	8.7588e-13	3.25378e-11
CXCL2	0.353703	0.342313	0.669577	4.67491	14.0402	12.3473	-4.4797	8.98213e-13	3.32705e-11
IRX3	67.0709	79.3737	103.996	17.3828	21.6896	16.558	2.17046	9.4736e-13	3.49892e-11
GCLC	20.9569	21.9508	13.7087	71.21	169.87	106.978	-2.62041	9.6227e-13	3.54371e-11
THEMIS2	2.03379	2.13945	3.13644	15.0453	24.1749	43.9436	-3.50264	9.80543e-13	3.6006e-11
IFIT2	2.60856	2.65292	4.58132	98.9961	87.8883	1675.75	-7.56105	1.02927e-12	3.76866e-11
LTBP4	25.6434	31.0221	34.7828	163.095	261.179	125.721	-2.58797	1.10325e-12	4.02796e-11
UAP1	191.221	242.871	215.005	51.5227	43.9603	39.8595	2.26173	1.11994e-12	4.07723e-11
BST2	3.89073	3.42313	0.528614	42.3375	188.203	672.198	-6.84747	1.13809e-12	4.13151e-11
SYNGR1	4.4655	1.79714	0.7753	32.3951	42.9274	32.5461	-3.94248	1.18084e-12	4.27452e-11
ODC1	176.277	201.023	153.263	25.7449	20.6568	43.0571	2.56794	1.18473e-12	4.27644e-11
IL12RB1	0	0.0427891	0	1.25103	3.22763	11.3025	-8.18816	1.24093e-12	4.46665e-11
SMTNL1	0	0	0.0704818	1.11934	3.38901	4.93891	-6.67929	1.26606e-12	4.54427e-11
ST6GALNAC2	0.30949	0.0855781	0.493373	4.77367	8.90825	7.81994	-4.55198	1.29712e-12	4.64268e-11
OASL	0.265277	0.213945	1.65632	26.2717	45.2836	374.249	-7.68248	1.3084e-12	4.66992e-11
SLC40A1	0.486341	0.256734	0.493373	15.9342	5.90656	6.55355	-4.5012	1.40198e-12	4.98994e-11
IL18BP	3.0949	3.03802	4.54608	22.0577	30.4688	95.9288	-3.79376	1.47392e-12	5.23138e-11
GALNT10	408.836	449.713	191.112	60.1483	49.3827	47.1096	2.74425	1.48309e-12	5.24933e-11
CHN1	51.2869	29.824	23.7876	231.21	242.169	643.926	-3.4131	1.48965e-12	5.25794e-11
STARD4-AS1	54.2934	44.5434	36.0867	9.71196	7.6172	4.97057	2.59639	1.51741e-12	5.34111e-11
TSPAN18	73.1722	10.2694	18.4662	0.427984	1.12967	1.23473	5.18165	1.52769e-12	5.36248e-11
PDK4	0.707405	0.599047	1.19819	8.49385	18.9139	11.3975	-3.93683	1.5544e-12	5.44125e-11
HERC5	0.0442128	0	0.140964	5.79425	4.4864	81.6819	-8.79421	1.60726e-12	5.61087e-11
LRRC32	65.435	36.3279	38.0954	3.12758	3.55039	0.443235	4.2937	1.64262e-12	5.71867e-11
ANO4	0.0442128	0	0	1.38272	2.29161	6.26861	-7.521	1.82796e-12	6.34656e-11
P2RX7	0.221064	0.385102	0.0352409	4.31277	7.48809	5.50878	-4.76352	2.07429e-12	7.18222e-11
LIMS2	100.761	46.6829	30.0605	7.90125	4.64778	6.90181	3.18881	2.21499e-12	7.62795e-11
TM4SF18	0.0442128	0.0427891	0.317168	3.48972	6.84257	15.3233	-5.87768	2.21363e-12	7.62795e-11
MMP12	0.0442128	0	0	3.32511	1.00056	3.57754	-7.19099	2.26924e-12	7.7937e-11
ALDH1B1	431.296	241.501	53.9891	10.7984	8.71459	17.1912	4.30689	2.32897e-12	7.97735e-11
ABI3BP	228.846	406.068	427.649	44.7079	21.0764	8.10487	3.84592	2.5305e-12	8.64439e-11
UBA7	24.3613	24.7749	35.2409	132.576	130.364	258.723	-2.62762	2.58968e-12	8.82293e-11
PERP	18.3041	25.7162	35.981	114.601	142.919	151.302	-2.35244	2.62083e-12	8.90525e-11
GPR1	108.41	91.1407	76.1204	16.6256	12.8137	4.24239	3.03259	2.70103e-12	9.15334e-11
TLE1	13.2639	14.206	6.69577	84.5434	75.0746	48.0277	-2.60457	2.77083e-12	9.36497e-11
GLDN	0.0442128	0.0427891	0.0352409	2.66667	3.29218	1.32971	-5.76009	2.80365e-12	9.45082e-11
ABCB4	0.132639	0.0855781	0.140964	8.39508	3.16307	2.43779	-5.22366	3.09994e-12	1.0422e-10
STAT2	93.8196	90.1994	99.1679	430.026	408.747	629.837	-2.37455	3.2047e-12	1.07459e-10
TNS3	67.2035	13.3502	73.1249	591.738	749.648	793.771	-3.79608	3.22976e-12	1.08015e-10
C5orf30	44.7434	53.0157	76.0851	11.5885	7.77858	12.7588	2.43574	3.2956e-12	1.09928e-10
NPM2	0.0442128	0.0427891	0.0704818	1.51441	3.67949	9.40292	-6.39509	3.45104e-12	1.14812e-10
F2RL2	12.6449	10.5261	24.2105	62.7491	130.235	150.352	-2.85566	3.65858e-12	1.214e-10
RBM47	0.132639	0.171156	0	3.95063	2.87259	11.2075	-5.88765	3.6729e-12	1.21559e-10
ALDH5A1	6.5435	7.40251	7.11867	0.164609	0.129105	0.633193	4.48169	3.78696e-12	1.25009e-10
PRR15	2.47592	17.6291	1.19819	0	0	0	10.6296	3.85275e-12	1.26687e-10
SCN8A	47.8825	47.881	39.5403	7.0782	11.4581	7.72496	2.36442	3.85769e-12	1.26687e-10
ISLR	155.054	164.524	72.9487	9.1852	9.68288	1.20307	4.28887	4.06766e-12	1.33239e-10
TRIM21	10.5227	12.8367	7.36535	55.9343	52.3844	165.263	-3.15477	4.1269e-12	1.34833e-10
DLGAP1	0	0	0.0704818	1.08642	3.87315	2.37447	-6.31272	4.68615e-12	1.52713e-10
GFAP	0.353703	0.213945	0.38765	5.03705	6.48753	4.0841	-4.00324	5.04289e-12	1.6392e-10
SLC1A4	127.996	102.822	31.7168	6.81483	10.0702	11.8407	3.19113	5.23138e-12	1.69614e-10
NREP	902.87	602.984	212.608	67.1277	55.5797	41.0626	3.39125	5.3708e-12	1.73692e-10
TMEM51	1.28217	1.5832	1.23343	9.21813	15.3312	20.8637	-3.467	6.33662e-12	2.04408e-10
CD163L1	0.221064	0.342313	0.352409	5.30042	5.00282	3.95746	-3.93261	6.40083e-12	2.05958e-10
USP43	0.221064	0.0427891	0.105723	2.37038	4.03453	3.51422	-4.71272	6.78888e-12	2.17894e-10
RGS5	3.13911	2.3534	3.73554	46.354	203.308	17.7927	-4.85416	7.37639e-12	2.36156e-10
CCPG1	57.4325	44.629	34.818	8.88891	10.4252	8.13653	2.31716	8.77762e-12	2.80312e-10
CLIC3	45.0971	19.9825	23.8581	1.38272	1.45243	4.0841	3.68044	8.81935e-12	2.8094e-10
SLC30A1	26.8814	26.4864	21.9903	137.515	172.323	78.136	-2.36415	9.43264e-12	2.99727e-10
C19orf66	17.2872	16.8161	23.9991	90.0743	82.9177	218.198	-2.75047	9.87415e-12	3.12976e-10
TACR1	0	0.171156	0.105723	3.35803	2.00113	6.01534	-5.27616	1.0362e-11	3.27625e-10
SPATA13	4.20022	2.65292	12.3343	60.4446	62.1964	76.1098	-3.36808	1.10973e-11	3.50005e-10
APOL6	33.2038	38.2106	11.4181	184.56	208.182	363.769	-3.1915	1.16826e-11	3.67556e-10
ADAM33	5.26133	1.36925	0.422891	41.3828	181.651	67.8467	-5.36839	1.20941e-11	3.79565e-10
GMPR	1.45902	2.48177	2.04397	15.9013	19.8176	105.553	-4.55746	1.2778e-11	4.00042e-10
PI16	1.63588	2.13945	1.65632	0.0658438	0.0645525	0.0316597	4.95887	1.30269e-11	4.06834e-10
FOXC1	54.8239	54.8984	27.6641	7.01236	9.74743	6.07865	2.58767	1.33795e-11	4.16826e-10
CDA	2.7412	2.61013	5.00421	0.0658438	0	0.221618	5.10045	1.34533e-11	4.18102e-10
CASP7	17.1988	18.4849	16.5632	60.0824	66.8441	80.6055	-1.98983	1.41625e-11	4.39071e-10
ARHGDIB	6.1898	5.477	18.0081	0.427984	0.613249	0.316597	4.43836	1.45383e-11	4.49628e-10
H1F0	110.311	88.3166	100.578	373.532	527.007	733.238	-2.44896	1.48942e-11	4.5952e-10
SPOCK1	597.802	735.672	880.917	163.885	73.3639	123.821	2.61654	1.62261e-11	4.99404e-10
TSPAN32	0.530554	0.727414	0.211446	5.82717	11.329	7.59832	-4.07879	1.66574e-11	5.11443e-10
HDAC4	16.0935	16.9873	19.9111	117.301	156.023	49.8323	-2.60776	1.67758e-11	5.13841e-10
TENM2	300.205	181.383	19.4882	5.43211	1.25877	4.33737	5.50404	1.7625e-11	5.38555e-10
PRKX	3.62545	5.0919	2.07921	27.7861	31.2757	22.8583	-2.92554	1.85757e-11	5.66247e-10
HIST1H2BD	1.63588	1.24088	1.12771	9.44858	12.9105	22.6683	-3.48983	1.8755e-11	5.70348e-10
SPIRE2	1.3706	1.32646	1.58584	8.75722	17.171	17.6028	-3.33958	1.91319e-11	5.80424e-10
PLPP1	33.9555	26.7432	18.6072	238.618	360.655	94.6307	-3.12937	2.20412e-11	6.67099e-10
ENPP4	3.97916	2.78129	1.86777	0	0.0322763	0.189958	5.17952	2.39394e-11	7.22835e-10
TRPC3	0.265277	0.0855781	0.0352409	4.31277	2.13023	4.65397	-4.84752	2.46873e-11	7.43654e-10
ENPP1	61.3232	75.266	202.353	14.0576	18.3975	9.68786	3.00755	2.51274e-11	7.55126e-10
FAM19A5	22.7696	15.3613	4.26415	0.362141	0.0322763	0.538214	5.4843	2.54771e-11	7.63834e-10
LINC00475	0.795831	0.984149	0.493373	7.60495	9.68288	8.64309	-3.51283	2.68426e-11	8.02885e-10
FYCO1	35.5029	33.0332	35.4171	120.856	149.31	130.818	-1.94744	2.77415e-11	8.27826e-10
C2orf88	12.7775	23.2773	5.84999	0.592594	0.677801	1.13975	4.11058	3.13126e-11	9.32208e-10
APOBEC3D	0.397916	0.727414	0.599096	4.74075	8.71459	12.0307	-3.87273	3.19628e-11	9.49348e-10
GLS	810.908	690.23	309.38	112.626	70.4591	84.3097	2.75928	3.23579e-11	9.56622e-10
HOXB3	18.0831	20.9666	2.00873	0	0.161381	0.284937	6.47432	3.23026e-11	9.56622e-10
C15orf48	0.0884257	0.0427891	0.140964	2.50206	3.03397	16.653	-6.25344	3.25767e-11	9.60863e-10
FOXC2	20.559	18.8272	57.7951	3.52264	1.42016	0.88647	4.05761	3.26624e-11	9.61165e-10
ERG	6.41086	1.32646	1.16295	0	0.0322763	0	7.60394	3.43264e-11	1.0078e-09
MYO1E	164.162	160.972	113.405	29.1359	38.4733	35.1422	2.09329	3.48742e-11	1.02153e-09
IRF1	16.9335	15.4469	10.9952	51.6544	78.98	184.006	-2.85897	3.98203e-11	1.16374e-09
SLC25A21	0.353703	0.47068	0.0704818	8.1317	3.87315	6.71185	-4.39521	4.08833e-11	1.19207e-09
SEMA6D	1.32639	1.88272	2.3259	16.0659	16.7191	13.1071	-3.04422	4.17885e-11	1.21568e-09
ITGA10	34.6187	39.1948	107.591	5.46503	7.0685	9.56122	3.03689	4.22332e-11	1.22303e-09
PTGR1	40.5874	57.5941	52.0508	207.605	314.016	197.715	-2.2593	4.21516e-11	1.22303e-09
TBX18	12.9986	18.3565	42.4653	0.855969	0.0645525	1.23473	5.08916	4.40461e-11	1.27264e-09
ZFP36L1	117.208	155.881	101.952	488.923	796.578	631.294	-2.3536	4.51211e-11	1.30075e-09
PIK3R1	19.94	31.1077	25.6201	98.6998	135.786	85.9876	-2.06322	4.55411e-11	1.3099e-09
KRT7	170.087	73.1265	263.637	22.4198	8.9728	22.3517	3.23714	4.82918e-11	1.38589e-09
TBX15	34.7071	32.3057	33.4789	0.0658438	0.129105	1.67796	5.73243	4.93281e-11	1.41245e-09
NOV	0.61898	0.984149	0.7753	7.14405	15.6217	7.47168	-3.6604	5.0903e-11	1.45427e-09
LPAR6	6.05716	8.47224	6.09668	34.0083	33.761	33.9708	-2.30218	5.2208e-11	1.48822e-09
LBH	232.029	122.933	76.79	16.1976	15.654	29.0002	2.82635	5.30916e-11	1.51003e-09
MELTF	7.86989	4.62122	6.0262	34.6997	33.2768	30.5199	-2.41082	5.34496e-11	1.51683e-09
FLT3LG	3.36018	3.29476	3.84126	18.963	20.3018	26.3408	-2.64145	5.53509e-11	1.56729e-09
LAMA5	9.9921	2.3534	1.44488	44.247	90.1799	103.242	-4.10913	5.56719e-11	1.57288e-09
C11orf21	0.176851	0.513469	0	3.98355	18.8816	13.487	-5.72198	5.84237e-11	1.64698e-09
ADAMTS6	90.3268	80.8285	104.031	20.7408	29.1455	25.771	1.86273	6.27581e-11	1.76526e-09
IQCK	5.65924	7.70203	9.16264	32.5597	38.086	39.4479	-2.28698	6.31831e-11	1.7733e-09
COL7A1	73.3933	27.2138	57.6894	353.976	316.501	276.326	-2.58032	6.72747e-11	1.88399e-09
SGMS2	81.3074	74.6669	41.7957	17.4486	9.36012	10.416	2.40897	7.66867e-11	2.14285e-09
FCMR	0.176851	0	0	2.4033	3.19535	1.55132	-5.32471	7.70319e-11	2.14779e-09
PLEKHG4B	0.265277	0.256734	1.5506	21.0371	10.2639	16.8113	-4.50476	8.66425e-11	2.41048e-09
PAPPA	42.9749	12.6656	31.2587	280.363	472.815	142.943	-3.36608	9.0068e-11	2.50032e-09
MRGPRF	16.8451	19.7685	25.7611	70.3541	130.364	75.7616	-2.14725	9.63008e-11	2.66753e-09
DKK3	350.962	133.545	198.124	1133.7	1680.79	1545.34	-2.6751	1.05764e-10	2.9233e-09
NR4A3	3.71388	1.19809	1.30391	34.5351	42.9597	11.7141	-3.84447	1.07352e-10	2.96077e-09
ABCC4	33.2481	27.9841	23.9991	94.1895	154.765	102.989	-2.04607	1.09876e-10	3.02385e-09
DNAJC22	5.65924	3.55149	3.03072	25.2182	34.7615	20.7687	-2.72279	1.21478e-10	3.33595e-09
NFE2L3	6.32244	4.7068	7.50632	34.4034	37.3114	193.63	-3.83796	1.2574e-10	3.44555e-09
RUNX3	19.2768	11.2963	12.9334	51.1606	61.1958	81.8086	-2.15822	1.26812e-10	3.46747e-09
SHANK2	0.486341	0.299523	0.563855	8.26339	20.2372	3.6092	-4.55279	1.42971e-10	3.90094e-09
ANXA3	2.03379	1.88272	1.09247	9.54735	21.1732	17.8244	-3.27824	1.45974e-10	3.97435e-09
LINC00312	7.16248	2.99523	1.23343	0.131688	0.0645525	0.0633193	5.38572	1.6804e-10	4.56539e-09
CLDN23	0.397916	2.65292	0.281927	24.0659	22.3029	31.818	-4.55361	1.73978e-10	4.71666e-09
PCOLCE2	11.5396	25.5023	83.1686	1.48148	0.451868	0.0633193	5.9048	2.00632e-10	5.42773e-09
WSCD1	0.221064	0	0.105723	2.60083	2.19479	7.25006	-5.15814	2.09688e-10	5.66068e-09
FOXQ1	0.176851	1.79714	0.599096	30.9136	27.8221	8.54811	-4.70348	2.16733e-10	5.83851e-09
STK17A	112.522	103.207	157.28	33.0865	32.9863	32.0712	1.92623	2.22549e-10	5.98254e-09
POSTN	12394.3	5737.33	1352.65	253.992	549.6	245.014	4.21575	2.23161e-10	5.98635e-09
OPCML	3.62545	7.0602	8.49306	0.52675	0.0322763	0.158298	4.7207	2.37286e-10	6.35189e-09
CPED1	3.66967	12.7939	21.3912	91.2595	104.801	196.068	-3.37093	2.58822e-10	6.91386e-09
IGF2BP1	11.4511	7.87319	14.1316	43.9507	54.6114	46.9829	-2.11958	2.629e-10	7.00809e-09
ANKH	275.269	218.139	470.783	26.6667	53.3204	10.0994	3.4198	2.67494e-10	7.11567e-09
PCSK7	404.238	232.858	178.213	54.9137	41.7332	58.602	2.3926	2.70651e-10	7.18466e-09
ZFPM2	0.353703	1.02694	5.60331	45.926	57.2904	70.2844	-4.62388	2.72393e-10	7.21586e-09
TGFB3	7.07405	12.8367	6.8015	0.987656	0.839183	0.854811	3.30957	2.95404e-10	7.80921e-09
NDUFA4L2	9.19627	4.45006	2.71355	0.362141	0.322763	0.126639	4.31177	3.02711e-10	7.98579e-09
RASL12	0.0884257	0.128367	0	2.89713	21.496	2.02622	-6.8948	3.21327e-10	8.45939e-09
AVEN	66.9382	43.6021	23.7876	6.88067	8.06906	8.29483	2.52959	3.26431e-10	8.574e-09
WNT5A	325.672	324.042	252.501	1862.82	2134.49	934.688	-2.45063	3.27026e-10	8.574e-09
HSPA2	12.9101	6.28999	20.0873	63.9014	84.7252	71.2026	-2.48239	3.40654e-10	8.91238e-09
SYCP2	1.41481	1.66877	1.40964	11.8519	9.13418	16.3364	-3.05123	3.41331e-10	8.91238e-09
CSRP1	1274.44	696.221	657.701	179.753	138.982	189.515	2.3705	3.47764e-10	9.06178e-09
C5orf38	9.15206	8.08713	4.68704	0.427984	0	0	5.64553	3.64537e-10	9.47228e-09
NID1	169.291	142.102	167.571	588.084	843.282	644.876	-2.11594	3.65748e-10	9.47228e-09
SYT9	0.0442128	0	0	1.18519	1.03284	1.23473	-6.00211	3.65344e-10	9.47228e-09
GALNT15	16.624	5.99047	23.6114	94.7163	168.902	80.6372	-2.89543	3.73323e-10	9.62931e-09
IFITM3	350.475	385.572	237.559	1278.09	1445.82	2054.02	-2.29499	3.7278e-10	9.62931e-09
GAL3ST4	2.56434	3.1236	7.5768	33.7449	25.3691	43.3737	-2.94396	3.74751e-10	9.64663e-09
BTN3A1	15.6956	19.8113	17.9729	61.5639	71.3305	194.644	-2.61427	3.75937e-10	9.65763e-09
TSLP	0.972682	1.24088	0.246686	25.0536	20.7859	5.63542	-4.39037	3.77845e-10	9.68712e-09
FGF14	7.51618	7.65924	7.99969	1.15227	0.580973	0.664853	3.26674	3.89344e-10	9.9619e-09
SP110	7.38354	9.49917	15.5765	50.9302	51.9971	183.499	-3.13988	4.03045e-10	1.02918e-08
GCAT	13.1312	15.6608	9.9027	1.84363	1.77519	1.39303	2.94518	4.06152e-10	1.03504e-08
STAT4	13.9713	13.2646	11.3123	1.90947	0.484144	1.04477	3.48252	4.21194e-10	1.07123e-08
COLEC12	19.8074	122.847	82.8514	669.302	1050.37	729.945	-3.44117	4.33071e-10	1.09924e-08
CLDN14	1.45902	1.1553	6.0262	0	0.0322763	0.094979	5.9342	4.38131e-10	1.10987e-08
FZD8	13.087	26.3153	34.6066	2.93005	1.2265	3.54588	3.26235	4.43624e-10	1.12156e-08
ARSE	2.47592	2.22503	3.48885	13.1358	19.7208	24.5679	-2.80492	4.49211e-10	1.13343e-08
NRN1	43.4612	39.751	64.5261	0.559672	6.29387	2.15286	4.0338	4.66674e-10	1.17517e-08
HAS3	64.1528	14.0348	6.8015	1.54733	0.710078	0.94979	4.72214	4.72622e-10	1.1878e-08
SEMA4D	0.884257	0.941359	1.90301	7.83541	32.5022	13.487	-3.83961	4.74873e-10	1.19111e-08
SSH2	16.6682	20.1537	17.3738	53.0042	64.6171	91.908	-1.95075	5.00314e-10	1.25246e-08
LPAR1	61.6769	82.369	166.971	637.993	614.637	539.797	-2.52657	5.43857e-10	1.35661e-08
LPCAT3	23.4328	27.5562	27.1355	68.1154	106.286	99.7279	-1.81071	5.44049e-10	1.35661e-08
AKR1C1	4.68656	13.4786	14.5897	73.9096	113.903	44.7351	-2.82611	5.46913e-10	1.36109e-08
ITGA4	6.14558	5.69095	22.0256	77.8273	91.7614	86.4625	-2.91581	5.68384e-10	1.41176e-08
PLPPR3	0.265277	0.171156	0.0352409	2.53498	4.68006	2.43779	-4.36284	5.72043e-10	1.41809e-08
IRF7	0.265277	0.427891	0.458132	3.4568	4.45412	11.5241	-4.05445	5.75236e-10	1.42105e-08
REV3L	42.3559	40.4357	44.7207	160.692	170.903	138.859	-1.88323	5.75467e-10	1.42105e-08
RIMS1	15.6956	8.42945	6.90722	0.263375	0.161381	1.04477	4.38421	5.82553e-10	1.43576e-08
PHGDH	254.931	228.879	28.1575	15.1111	11.2321	10.701	3.78819	5.98022e-10	1.47028e-08
SOD2	103.768	110.267	57.0198	397.268	380.828	515.546	-2.25491	5.98866e-10	1.47028e-08
DACT1	240.783	119.381	20.0873	10.4692	5.45469	3.70418	4.2751	6.01336e-10	1.4735e-08
MYO18A	27.1909	29.61	55.7511	172.544	155.765	205.44	-2.24484	6.4059e-10	1.56668e-08
PID1	66.5403	34.3596	26.2897	6.6173	2.16251	6.39525	3.06582	6.5346e-10	1.59509e-08
ARHGAP44	4.37707	7.4453	7.99969	0.69136	0.677801	0.253277	3.60263	6.61352e-10	1.61127e-08
LRRC56	0.265277	0.256734	0.246686	2.89713	4.38957	2.72273	-3.68164	6.63679e-10	1.61385e-08
ADAMTS9	2.91805	1.32646	1.48012	13.8601	14.2661	17.9194	-3.00876	6.92004e-10	1.67953e-08
PLD1	7.47197	8.85734	8.24637	32.889	48.253	29.2535	-2.16663	7.03821e-10	1.70496e-08
HHIP-AS1	4.90763	4.62122	6.69577	0.69136	0.290486	0.158298	3.82002	7.08573e-10	1.71321e-08
UNC5C	8.57729	6.54673	5.60331	0.0658438	0.290486	0.728172	4.2344	7.10023e-10	1.71347e-08
ADCY3	27.8541	28.7543	27.8756	110.058	194.142	81.112	-2.1891	7.28382e-10	1.75445e-08
IRF9	29.8879	34.6164	46.4828	131.358	132.171	149.434	-1.89505	7.33579e-10	1.76364e-08
B2M	353.482	330.546	232.942	1011.46	1583.8	2258.85	-2.40428	7.67369e-10	1.8414e-08
ADAM12	533.472	536.874	253.382	68.1812	92.762	31.5963	2.78129	8.26005e-10	1.97837e-08
PTPRD	1.0169	0.171156	1.62108	13.465	11.6195	19.8823	-3.98394	8.45048e-10	2.02019e-08
CNNM1	0.0442128	0.0855781	0.140964	1.74486	1.45243	3.7675	-4.58039	8.52459e-10	2.03409e-08
LOC100128076	0.176851	0.128367	0.528614	6.88067	5.22875	2.84937	-4.10871	8.89707e-10	2.11584e-08
PIK3IP1	6.5435	8.25829	3.84126	29.9918	38.5056	30.045	-2.4035	8.90041e-10	2.11584e-08
DGAT2	3.53703	1.71156	0.986746	0.0329219	0.0968288	0.0633193	4.91192	9.06826e-10	2.15173e-08
BMP4	0.707405	4.66401	3.77078	40.9877	22.3674	42.329	-3.52692	9.95359e-10	2.35741e-08
TSPAN13	19.0557	19.0839	23.0123	1.48148	1.83975	4.30571	3.00033	1.01571e-09	2.40115e-08
FILIP1L	55.4871	31.1932	33.8313	143.408	292.294	782.532	-3.33752	1.05701e-09	2.48954e-08
LINC01268	7.16248	12.7939	3.55933	0.197531	0.645525	0.094979	4.62803	1.05607e-09	2.48954e-08
SOCS1	2.78541	2.05388	2.18494	13.5967	15.0407	16.558	-2.68467	1.05953e-09	2.49087e-08
EPHA4	4.55392	3.59428	8.77499	62.7162	33.535	24.5046	-2.83123	1.07744e-09	2.52832e-08
NAMPT	19.4094	28.4547	26.7831	82.7985	74.3322	133.066	-1.95845	1.10688e-09	2.59263e-08
TUFT1	68.6625	68.4625	21.6379	6.88067	5.39014	10.6693	2.78972	1.30299e-09	3.04637e-08
TFAP2A-AS1	0.132639	0	0	1.11934	1.61381	1.61464	-4.99677	1.34899e-09	3.14813e-08
LOC101928123	0.397916	0.256734	0.422891	3.12758	4.38957	4.0841	-3.4063	1.35203e-09	3.14945e-08
DENND4A	28.4731	31.5355	27.3117	81.1524	109.384	92.5412	-1.6968	1.45931e-09	3.39316e-08
SYNC	57.1672	43.8588	44.615	8.59261	12.9751	14.5001	2.01295	1.5006e-09	3.48281e-08
CLDN7	0.0442128	0.256734	0.493373	2.63375	7.00395	14.2468	-4.85747	1.52975e-09	3.54402e-08
RELL1	5.04026	8.42945	7.68252	31.8355	43.5729	27.1007	-2.27536	1.56926e-09	3.62894e-08
PSG5	15.4303	22.8494	20.5807	55.9672	94.053	208.827	-2.60762	1.6229e-09	3.74619e-08
GNPNAT1	106.155	108.641	127.537	36.1153	35.4716	32.0079	1.72441	1.65064e-09	3.80333e-08
SIM2	23.5654	27.5134	36.5801	3.25927	0.936012	0.221618	4.30823	1.65897e-09	3.81564e-08
STOM	110.046	63.3278	106.463	368.593	409.908	956.787	-2.63243	1.72244e-09	3.95447e-08
TSPAN2	15.5187	8.51502	6.76626	0.0329219	0.0322763	0.664853	5.36634	1.73572e-09	3.97779e-08
CXCL6	0.0884257	0.941359	2.00873	14.8807	55.031	17.951	-4.83641	1.76205e-09	4.03088e-08
B4GALNT1	6.72035	4.53564	8.3521	23.0453	40.9263	37.9599	-2.37587	1.84468e-09	4.21094e-08
C1QL1	0.30949	0.941359	1.02199	4.90536	21.0118	10.9542	-4.00443	1.84737e-09	4.21094e-08
C9orf47	0.0442128	0.0855781	0.176205	2.50206	4.09908	1.17141	-4.56214	1.91537e-09	4.35815e-08
CHRM2	0.0884257	0.171156	1.19819	21.7943	5.29331	34.5723	-5.36381	1.95889e-09	4.44924e-08
PSAT1	534.401	495.198	11.3123	6.6173	6.61663	8.29483	5.5945	2.01925e-09	4.57817e-08
FBLN2	29.711	30.5942	7.04818	269.696	145.856	141.329	-3.04805	2.04661e-09	4.63196e-08
MAP3K7CL	40.5874	17.6291	6.66053	1.84363	1.06512	1.89958	3.74969	2.06638e-09	4.66841e-08
EMB	34.7955	66.5798	53.39	2.69959	0.0322763	2.08954	5.00082	2.134e-09	4.81265e-08
PDGFA	35.0608	23.1489	18.0786	5.62964	3.03397	3.70418	2.62341	2.18245e-09	4.9132e-08
REC8	1.0169	1.41204	2.29066	12.2469	11.684	12.3473	-2.93156	2.39153e-09	5.37441e-08
TCN2	3.31596	3.76544	4.12319	20.1153	14.7825	36.2503	-2.66443	2.40602e-09	5.39745e-08
ATP8A1	0.574767	0.684625	0.599096	5.76133	15.6863	4.24239	-3.77976	2.41602e-09	5.40695e-08
EYA1	0.840044	0.513469	0.38765	25.3169	5.13193	5.7304	-4.37402	2.41874e-09	5.40695e-08
DOK1	45.2739	60.6749	79.3273	17.9753	15.7831	16.6213	1.8788	2.56397e-09	5.72156e-08
RGS18	0.0442128	0.171156	1.58584	14.8478	94.1176	17.951	-6.10807	2.6467e-09	5.89586e-08
IGF2	0.707405	0.0427891	0.458132	6.97944	5.0351	17.6028	-4.6001	2.6548e-09	5.90358e-08
ITGA11	3395.72	1456.33	427.296	198.651	89.4052	123.346	3.68169	2.66886e-09	5.92451e-08
ARAP3	11.3627	9.32802	11.6647	42.8643	45.0899	34.604	-1.92059	2.89719e-09	6.42017e-08
CDC42EP1	144.885	107.358	79.1159	33.2182	30.7593	28.557	1.84003	2.95268e-09	6.53178e-08
SERPINE1	3992.95	2472.14	2069.63	63.7368	22.077	298.519	4.47285	3.11137e-09	6.87089e-08
ATP13A3	336.371	252.327	255.602	76.9384	64.0038	82.5367	1.91753	3.17047e-09	6.9893e-08
LRRK2	1.50324	1.5832	3.31265	18.5679	24.8527	10.606	-3.06916	3.26087e-09	7.17616e-08
LINC01605	17.0662	13.7781	11.559	2.04116	2.67893	1.70962	2.7185	3.3622e-09	7.38641e-08
DDX60L	17.9504	14.0348	31.5759	108.939	91.3741	381.436	-3.19342	3.4425e-09	7.54979e-08
SYT7	2.96226	3.25197	3.84126	0.362141	0.0322763	0	4.63842	3.46206e-09	7.57966e-08
WISP1	63.4012	73.4688	11.7352	429.927	774.404	371.843	-3.40706	3.57081e-09	7.80432e-08
ANKRD28	49.2531	65.938	58.8523	192.593	225.224	207.023	-1.84392	3.72118e-09	8.11905e-08
HLA-C	225.397	306.712	151.818	814.29	1074.86	1814.19	-2.43694	3.83256e-09	8.34778e-08
SLC12A8	16.8893	11.6386	6.87198	47.2429	52.0616	57.2407	-2.14607	3.91321e-09	8.50889e-08
LFNG	18.1715	14.9334	6.83674	1.3498	1.71064	1.74128	3.05151	4.14338e-09	8.99403e-08
CHRNA1	0.0884257	0	0.422891	2.99589	7.7463	87.8556	-7.51724	4.25351e-09	9.21739e-08
TRIM5	25.5108	30.423	38.1659	105.745	113.096	276.104	-2.39459	4.49852e-09	9.73177e-08
SLC39A6	162.703	160.502	151.888	638.487	996.788	473.882	-2.15036	4.73257e-09	1.02207e-07
EIF4EBP1	136.22	119.51	30.9415	15.7367	16.7514	13.6137	2.63595	4.78855e-09	1.03163e-07
RAB37	0.0884257	0	0.140964	1.18519	2.54982	1.70962	-4.44019	4.79302e-09	1.03163e-07
PM20D2	1.23796	1.06973	3.06596	16.8889	14.2338	13.4237	-3.03953	4.92731e-09	1.05875e-07
CTPS1	155.497	105.004	85.9878	30.2881	24.6268	37.0735	1.91296	4.96949e-09	1.06601e-07
DNAJB4	115.572	105.218	69.9885	30.0577	23.7231	31.438	1.77032	5.10964e-09	1.09284e-07
HRCT1	5.88031	13.4786	7.71776	0.329219	1.25877	0.443235	3.72737	5.1117e-09	1.09284e-07
ASNS	352.155	371.366	15.8937	9.87656	8.77914	11.1125	4.63386	5.18724e-09	1.10713e-07
NT5DC2	268.416	213.603	175.324	67.5228	53.1267	34.2241	2.08546	5.26497e-09	1.12184e-07
MKX	7.69303	9.28523	1.90301	107.391	92.6329	22.795	-3.56182	5.36716e-09	1.14171e-07
FN1	88691.8	63885.5	30737.7	12116.9	11307.4	11559.4	2.38957	5.79151e-09	1.22992e-07
PPARG	0.265277	0.128367	0.246686	4.214	5.87428	1.39303	-4.13119	5.81028e-09	1.23186e-07
ACE	3.0949	5.30584	4.58132	12.8395	36.6336	42.1707	-2.81768	5.83595e-09	1.23524e-07
TMEM164	16.4472	16.3026	22.6952	47.0454	82.1754	77.4079	-1.89701	5.86317e-09	1.23895e-07
EGR3	6.32244	13.992	11.9467	0.52675	0.419591	1.61464	3.6466	6.14104e-09	1.29551e-07
C10orf107	0.486341	0.599047	0.458132	10.4692	4.22819	3.6092	-3.55893	6.24469e-09	1.3152e-07
CYP27A1	3.75809	6.03326	1.02199	32.2634	39.8289	25.1061	-3.17046	6.35085e-09	1.33146e-07
MET	186.622	177.575	221.983	23.177	19.4303	60.8499	2.5021	6.34894e-09	1.33146e-07
MTHFD2	453.137	423.483	35.1352	19.4898	18.462	21.8135	3.93091	6.35324e-09	1.33146e-07
SDPR	0.840044	0.770203	4.79276	23.5721	23.1098	47.2362	-3.86311	6.46397e-09	1.34802e-07
TMEM132D	0	0.256734	0	23.5391	3.48584	2.24784	-6.79497	6.44672e-09	1.34802e-07
TPST2	108.1	99.9125	46.1304	20.2799	23.5939	13.1071	2.15665	6.46239e-09	1.34802e-07
LOC101928034	0.0884257	0.0427891	0.140964	1.64609	2.32389	1.17141	-4.13928	6.4927e-09	1.3518e-07
RNF24	21.1337	29.5672	31.7873	98.1731	97.6357	73.2605	-1.70509	6.51567e-09	1.35437e-07
GRIN3B	0.397916	0.213945	0.0704818	2.69959	3.1308	2.88103	-3.68604	6.56649e-09	1.36049e-07
TMEM132A	44.655	27.5562	17.3385	106.239	137.594	233.332	-2.41412	6.55987e-09	1.36049e-07
RALGPS2	49.0763	65.0394	45.5313	182.19	269.216	168.334	-1.9568	6.64189e-09	1.37388e-07
NPAS1	7.73725	3.03802	3.98222	0.395063	0.451868	0.506555	3.43194	6.66064e-09	1.37552e-07
SLC9A7P1	4.37707	3.63707	2.53735	0.329219	0.129105	0.443235	3.52638	6.71423e-09	1.38435e-07
FAM162A	31.8332	34.8303	24.3162	7.11113	4.32502	7.75662	2.24388	6.77842e-09	1.39533e-07
GFPT2	48.5015	96.4038	167.958	16.0988	15.9445	3.70418	3.12943	6.83717e-09	1.40515e-07
FBN2	35.724	45.8699	35.4171	457.087	385.96	83.6448	-2.98534	7.09345e-09	1.45547e-07
VAMP8	2.91805	2.86687	1.30391	0.230453	0.129105	0.126639	3.82863	7.2568e-09	1.48659e-07
SORCS2	61.7211	5.0919	4.33463	0.329219	0.25821	0.759832	5.70704	7.48088e-09	1.53004e-07
CHRDL1	3.00647	20.4532	1.58584	0.230453	0.161381	0.126639	5.55895	8.40144e-09	1.71556e-07
EHD3	34.1765	30.9365	43.3111	105.976	247.527	130.533	-2.15806	8.48447e-09	1.72975e-07
CROT	18.2157	22.2931	21.9551	68.0825	64.5202	63.3826	-1.6492	8.676e-09	1.76597e-07
ZNF608	7.42776	5.69095	4.26415	50.3046	52.6103	14.7534	-2.75933	8.76398e-09	1.78103e-07
PRKAG2	54.1607	46.9824	57.4779	13.8601	13.3301	18.8058	1.7857	8.77923e-09	1.78129e-07
LYST	19.7631	20.0681	21.9199	66.0084	102.509	52.7767	-1.84101	8.84929e-09	1.79265e-07
ATRNL1	0.30949	0.0855781	0.352409	2.63375	4.74461	2.46945	-3.68076	9.55411e-09	1.92929e-07
GLIS3	20.1611	12.7939	10.2199	36.9054	91.0513	80.7955	-2.27409	9.54413e-09	1.92929e-07
MAML3	1.06111	2.7385	4.08795	21.1358	24.304	15.4816	-2.9418	9.68773e-09	1.95318e-07
PLOD2	1332.53	1396.25	1327.1	379.128	351.94	394.194	1.84974	1.00655e-08	2.02295e-07
PSME1	60.3063	68.6765	67.0282	187.227	229.613	340.5	-1.94991	1.00584e-08	2.02295e-07
SLC23A2	33.4691	31.5355	29.7786	166.354	412.426	83.9931	-2.80569	1.04317e-08	2.09325e-07
COL27A1	20.3821	29.6956	20.2283	100.576	66.9732	72.184	-1.76976	1.06135e-08	2.12637e-07
SPHK1	69.1489	61.4023	105.511	10.8971	25.9824	18.6792	2.08693	1.08522e-08	2.17078e-07
SHROOM1	9.19627	9.54196	7.82348	36.7408	31.8889	31.7546	-1.91821	1.09049e-08	2.17791e-07
NPTX1	0.221064	0.171156	1.26867	162.371	19.1075	3.51422	-6.77404	1.09857e-08	2.19061e-07
SIK2	26.0856	20.0681	30.1662	80.8561	116.033	66.8969	-1.78866	1.10857e-08	2.20709e-07
TMEM130	5.57082	6.71788	1.3744	0.263375	0.322763	0.253277	4.00096	1.1127e-08	2.21187e-07
IL1R1	99.081	218.395	123.167	950.158	2232.39	476.13	-3.05361	1.12025e-08	2.2234e-07
BATF3	0.30949	0.171156	0.422891	3.12758	2.42072	6.33193	-3.68311	1.12861e-08	2.23652e-07
SOCS3	31.3469	35.6005	50.1478	148.379	165.545	111.917	-1.86209	1.18844e-08	2.3514e-07
RGL3	0.353703	0.599047	0.0352409	3.32511	14.4275	6.55355	-4.62546	1.19396e-08	2.35868e-07
CNN1	457.426	71.4577	26.2192	8.06586	4.4864	9.62454	4.6447	1.2235e-08	2.41328e-07
SLC4A11	0.574767	0.812992	0.458132	5.82717	3.55039	9.4979	-3.35069	1.22668e-08	2.41582e-07
FIBCD1	9.2847	11.0396	5.03945	0.625516	0.129105	1.01311	3.83078	1.23725e-08	2.43288e-07
FAXDC2	5.57082	9.71312	7.96445	35.6544	49.9314	23.8081	-2.23328	1.24062e-08	2.43574e-07
PAPLN	3.00647	4.15054	3.94698	13.3992	51.5452	20.1039	-2.93512	1.25638e-08	2.4629e-07
SFRP1	2.91805	2.78129	24.8801	186.074	1322.16	144.843	-5.75466	1.25998e-08	2.46616e-07
TBXAS1	0.397916	0.599047	1.69156	5.33334	19.398	13.6453	-3.81492	1.26702e-08	2.47613e-07
SYTL2	17.7293	15.4041	16.4223	115.26	72.9121	36.6619	-2.18143	1.28471e-08	2.50686e-07
LINC01119	10.169	12.1093	41.4081	2.30453	2.19479	2.31116	3.22356	1.39493e-08	2.71776e-07
CMYA5	1.0169	1.83993	1.23343	11.5556	8.94052	8.26317	-2.8104	1.40327e-08	2.72983e-07
LINC00654	8.22359	4.7068	5.67379	26.2058	29.8555	27.259	-2.1631	1.42904e-08	2.77574e-07
SNX25	116.014	80.9569	48.2448	15.9013	22.1738	23.1432	2.00146	1.44508e-08	2.80262e-07
ST8SIA2	0.486341	0.0427891	0.140964	8.26339	5.93883	1.83626	-4.57301	1.45557e-08	2.81868e-07
CTSK	19.1442	25.5023	86.7279	282.239	320.632	373.742	-2.89342	1.46863e-08	2.83556e-07
GRAMD1C	1.50324	2.39619	1.5506	10.9301	9.94109	15.2916	-2.72867	1.46874e-08	2.83556e-07
CD9	6.72035	8.2155	34.078	110.288	125.232	152.061	-2.98135	1.4798e-08	2.8526e-07
PTCH1	5.43818	6.46115	5.92047	17.8437	46.6392	28.7786	-2.38689	1.49992e-08	2.88701e-07
MAP6	8.75414	6.03326	2.99548	0.52675	0.484144	0.728172	3.34148	1.51293e-08	2.90765e-07
LMO4	127.952	111.722	87.1508	35.2264	35.1488	34.4774	1.6399	1.51584e-08	2.90886e-07
ACTA2-AS1	4.68656	1.5832	1.30391	0.164609	0.129105	0.0633193	4.35651	1.52459e-08	2.92125e-07
EPHA3	14.9439	24.946	5.53282	0.888891	0.0322763	0.0633193	5.51274	1.52847e-08	2.92428e-07
LMO7	1304.99	773.798	770.437	204.675	168.708	282.657	2.11867	1.5495e-08	2.96008e-07
CLCA2	0.530554	0.599047	1.09247	44.1153	14.5566	2.46945	-4.7674	1.5707e-08	2.99487e-07
COTL1	413.213	388.696	580.665	137.383	113.742	122.301	1.88846	1.57241e-08	2.99487e-07
LTBP2	2150.56	2051.05	912.81	359.968	418.268	306.909	2.23666	1.60385e-08	3.05019e-07
GPR4	0.0442128	0.128367	0.352409	4.08231	5.22875	1.39303	-4.26853	1.71685e-08	3.26023e-07
PTPRU	23.6539	6.11884	5.32138	92.313	70.3945	81.7136	-2.80106	1.72384e-08	3.26862e-07
ITGB5	505.309	605.636	428.389	137.976	143.048	148.009	1.8431	1.74049e-08	3.29443e-07
SETDB2	2.82962	3.1236	3.52409	13.6955	14.3952	28.4937	-2.57514	1.74262e-08	3.29443e-07
FRMD4A	107.702	94.3499	78.1996	32.3622	31.4048	30.9948	1.56408	1.75044e-08	3.30431e-07
EGR2	1.76851	3.55149	1.12771	0.164609	0	0.126639	4.40556	1.76105e-08	3.31942e-07
FGFR2	48.811	40.3501	7.22439	3.06173	3.8086	2.88103	3.30289	1.8738e-08	3.52673e-07
C1S	294.104	247.064	53.7072	1290.83	1826.19	1480.37	-2.95022	1.90873e-08	3.58692e-07
MYL9	2761.05	1548.66	961.725	371.491	276.349	383.905	2.35308	1.91141e-08	3.58692e-07
RDH10	17.7293	11.767	9.09216	51.9837	150.795	40.3977	-2.65605	1.93967e-08	3.63461e-07
MGAT5B	0.707405	0.47068	0.105723	4.11524	4.45412	8.51645	-3.74429	1.98599e-08	3.71594e-07
CLIC4	2157.59	2390.67	1655.09	541.96	603.146	529.255	1.88942	1.99239e-08	3.72243e-07
ADAMTS3	1.59166	3.72265	3.94698	82.3705	27.1443	9.90947	-3.68506	2.0634e-08	3.84443e-07
KREMEN1	10.8764	8.55781	1.09247	86.0249	268.861	42.7089	-4.27642	2.06372e-08	3.84443e-07
PDGFRA	213.548	355.577	484.88	2048.89	3858.69	1070.86	-2.72698	2.1699e-08	4.03634e-07
ATP8B4	0.0442128	0.342313	1.51536	27.5885	30.8884	5.63542	-5.04606	2.18562e-08	4.05964e-07
LINC00607	6.85299	4.53564	1.51536	0.427984	0.225934	0.158298	3.96809	2.23552e-08	4.14629e-07
ACSS1	1.28217	0.556258	0.458132	5.66256	11.1999	6.01534	-3.31916	2.24905e-08	4.16531e-07
RASL11A	4.28865	1.06973	1.76205	38.5186	58.7428	7.59832	-3.88001	2.25447e-08	4.16929e-07
MAPK8IP2	0.30949	0.128367	0.211446	1.54733	2.61438	4.55899	-3.72476	2.27843e-08	4.20751e-07
TPD52L1	92.2722	27.9841	2.60783	1.64609	0.290486	0.474895	5.66399	2.29749e-08	4.23656e-07
ACSL4	125.299	148.478	214.265	474.503	1233.92	726.241	-2.31854	2.35744e-08	4.34082e-07
TMEM35A	1.50324	1.36925	4.33463	12.6749	31.2434	18.7742	-3.11185	2.38877e-08	4.39217e-07
FAM20C	31.7448	65.6384	170.002	594.8	769.853	619.516	-2.89123	2.40793e-08	4.42101e-07
SDC2	520.827	302.947	242.916	75.9179	101.961	74.6218	2.07868	2.41823e-08	4.43353e-07
MAN1C1	0.884257	1.75435	0.528614	7.24281	9.58605	10.511	-3.11206	2.49304e-08	4.56412e-07
BTBD11	0.442128	0.984149	1.83253	9.94241	22.2061	6.93347	-3.56861	2.54041e-08	4.64417e-07
AKR1B1	93.9081	97.9014	80.9836	273.35	583.813	299.944	-2.08464	2.57071e-08	4.69284e-07
CDC25B	29.1363	42.19	79.8912	235.161	222.513	219.56	-2.16245	2.61447e-08	4.76589e-07
GAP43	3.13911	4.06496	36.9325	0.329219	0	0	7.01882	2.66649e-08	4.85051e-07
PPP1R14B	93.3333	81.7699	103.326	36.5762	23.5294	30.045	1.62687	2.6685e-08	4.85051e-07
ZC3H12C	15.9166	14.8906	9.1274	37.6297	60.4534	52.7133	-1.91774	2.73675e-08	4.96748e-07
GBP3	27.4562	35.3438	59.0285	148.774	145.695	336.732	-2.37274	2.74731e-08	4.97956e-07
SLC12A7	0.486341	0.855781	0.140964	4.31277	5.09965	8.35815	-3.58892	2.76111e-08	4.99745e-07
MSR1	1.76851	1.79714	2.3259	0.230453	0.193658	0.0316597	3.66167	2.79349e-08	5.04888e-07
RPS27A	161.598	156.095	53.2138	30.5515	25.3369	24.5679	2.20443	2.89947e-08	5.23302e-07
IFIT5	27.1025	33.7178	30.5186	82.8973	84.7252	167.638	-1.87582	3.03721e-08	5.47386e-07
STYK1	0.0884257	0.171156	0.704818	4.44445	4.32502	3.95746	-3.66188	3.05279e-08	5.49416e-07
GLI3	17.5967	27.2994	13.744	87.8027	62.035	62.3379	-1.85571	3.22024e-08	5.78735e-07
PRPS2	20.3379	20.8383	24.281	65.745	88.0496	53.9797	-1.66585	3.28426e-08	5.89409e-07
MGARP	3.58124	3.80823	2.36114	15.6379	28.274	13.3604	-2.5549	3.32246e-08	5.95427e-07
THSD4	19.0115	20.8383	46.3066	229.301	148.761	86.9374	-2.43132	3.37446e-08	6.03896e-07
CACNA1C	27.2351	24.6037	10.678	128.132	105.834	55.816	-2.21328	3.38442e-08	6.04829e-07
CACNB3	19.94	18.9983	27.2765	69.8273	66.5859	65.6938	-1.60899	3.67795e-08	6.56364e-07
TCF12	102.795	111.038	108.295	425.252	350.262	315.963	-1.76052	3.80353e-08	6.77826e-07
EEF1A2	0.132639	0.171156	0	2.66667	1.06512	1.9629	-4.23128	3.87385e-08	6.89394e-07
PDGFRL	0.574767	0.513469	4.01746	22.7161	22.6579	25.5177	-3.78096	3.93344e-08	6.98049e-07
ROBO1	45.9814	44.9285	96.4544	243.787	270.185	257.646	-2.04159	3.92846e-08	6.98049e-07
LOXL1	422.056	600.844	527.909	141.893	112.418	169.727	1.87072	3.96789e-08	7.03183e-07
LDHA	2513.06	2156.4	2239.84	732.545	667.538	452.923	1.89867	3.98729e-08	7.05639e-07
KCNJ8	2.96226	3.46591	3.77078	0.395063	0	0	4.65617	4.14762e-08	7.32995e-07
PTHLH	4.90763	6.63231	12.8277	1.25103	0.936012	0.633193	3.10753	4.59384e-08	8.1073e-07
PTPN14	275.446	298.197	294.755	99.3582	84.6606	51.9535	1.87971	4.69594e-08	8.27603e-07
SAMD9	14.8997	21.8652	49.443	148.478	130.138	646.585	-3.42323	4.72383e-08	8.31368e-07
ADAR	217.881	200.98	185.121	603.82	650.012	935.67	-1.85803	4.91489e-08	8.638e-07
UNC93B1	17.4199	13.4358	14.484	46.4199	45.8	156.905	-2.45784	4.92194e-08	8.63848e-07
C14orf159	9.90368	12.6656	19.0301	47.638	42.7338	63.7626	-1.88788	4.99958e-08	8.75439e-07
YWHAH	288.047	259.901	227.903	71.638	63.6811	92.8894	1.76532	5.00173e-08	8.75439e-07
MLLT3	7.95831	8.68618	8.3521	31.3087	32.018	27.7339	-1.86446	5.09335e-08	8.90253e-07
GARNL3	0.265277	0.171156	0.176205	2.50206	2.00113	1.86792	-3.35932	5.14912e-08	8.98769e-07
MSI2	38.7747	37.8255	27.1355	100.28	113.58	94.0292	-1.56981	5.2668e-08	9.18052e-07
ISG20	2.29907	0.89857	0.881023	5.86009	12.3618	108.023	-4.95036	5.29539e-08	9.21774e-07
NACAD	5.83609	5.94768	4.12319	26.14	22.8839	19.9772	-2.11759	5.33991e-08	9.28256e-07
CEBPG	85.9055	80.9141	25.303	13.9589	13.2655	12.8222	2.26157	5.57613e-08	9.67998e-07
LOC100133669	0.265277	0.684625	0.140964	2.73252	7.10078	4.21073	-3.68712	5.6894e-08	9.86317e-07
SATB2	43.0191	37.0553	50.8174	155.128	143.468	116.159	-1.66356	5.70333e-08	9.87389e-07
PHLDA1	52.2596	97.2596	223.04	717.565	900.54	646.744	-2.60365	5.83713e-08	1.00918e-06
TMTC4	12.6007	17.8858	6.0262	61.531	42.1851	58.6337	-2.15367	5.8636e-08	1.01238e-06
GUCA1A	0.265277	0.171156	0.140964	3.62141	2.16251	1.32971	-3.60739	5.95585e-08	1.02692e-06
GRB10	83.4296	63.6273	68.0502	27.8848	20.7214	23.903	1.56861	5.96479e-08	1.02707e-06
FAM13A	12.8659	13.6497	14.0611	35.2264	49.3181	47.8694	-1.70584	5.99567e-08	1.031e-06
PHACTR1	0.0442128	0	0.176205	1.67902	1.16195	1.29805	-4.05966	6.0288e-08	1.0353e-06
ACKR4	0.0884257	0	0.281927	2.76544	1.64609	76.8697	-7.69258	6.12456e-08	1.05032e-06
CACNA2D3	0.176851	0.171156	0.493373	7.04528	5.29331	1.42468	-3.9846	6.18803e-08	1.05978e-06
SAMD9L	21.3548	27.8557	59.6629	140.708	176.196	655.418	-3.15828	6.21945e-08	1.06374e-06
ANKRD12	27.8099	27.3422	43.7692	95.4076	106.867	101.311	-1.61698	6.28717e-08	1.07388e-06
FLG	35.6355	100.426	6.51957	4.04939	1.54926	0.759832	4.48446	6.52914e-08	1.11371e-06
SEMA3A	0.972682	5.00632	23.7876	140.313	173.711	369.975	-4.52007	6.87857e-08	1.17175e-06
IPCEF1	0.0884257	0.0427891	0.105723	1.28395	1.00056	1.36137	-3.84846	7.09436e-08	1.20528e-06
TNFRSF21	5.92452	13.0935	9.02168	27.7531	40.6035	103.495	-2.61501	7.09381e-08	1.20528e-06
CHST3	104.784	69.6178	100.049	30.7161	25.6919	34.9206	1.58729	7.1933e-08	1.22047e-06
SRGAP1	22.8138	28.6687	33.4084	72.9878	89.5989	83.3915	-1.53421	7.42643e-08	1.25834e-06
STK32A	0.0442128	0.171156	0.176205	1.3498	1.51698	1.9629	-3.55439	7.48502e-08	1.26659e-06
SLC25A5	137.944	155.667	122.991	48.7902	37.2145	49.0725	1.62474	8.15484e-08	1.3781e-06
MYD88	29.49	32.9904	38.1659	104.132	95.0536	282.784	-2.25937	8.558e-08	1.44432e-06
GPR68	6.58771	15.8747	19.594	2.27161	1.29105	2.18452	2.86927	8.74467e-08	1.47387e-06
PLAU	55.7082	51.0901	101.811	190.848	335.931	680.968	-2.53319	8.84411e-08	1.48866e-06
LRRC8C	6.58771	8.81455	16.7394	32.0659	48.9308	71.8358	-2.24717	8.95693e-08	1.50566e-06
RNF114	50.7121	51.3041	47.0114	125.301	157.121	257.868	-1.85813	9.01449e-08	1.51334e-06
BAALC	19.2768	37.1409	6.55481	2.4033	2.64665	2.50111	3.0571	9.71851e-08	1.62938e-06
JUP	9.2847	15.5324	7.25963	35.391	149.988	40.1761	-2.81394	9.82199e-08	1.64457e-06
PYCR1	188.081	162.812	96.0667	43.6544	45.3159	21.9718	2.01016	9.85536e-08	1.64799e-06
ASB9	0.0884257	0.0855781	0.176205	2.69959	1.16195	1.23473	-3.78159	9.93576e-08	1.65926e-06
PTGS2	25.4224	16.1315	34.1132	343.046	522.165	40.6193	-3.58107	9.96019e-08	1.66116e-06
BMP2	0.353703	0.128367	0.704818	2.37038	5.29331	16.6846	-4.32667	1.01856e-07	1.69654e-06
NOTCH1	18.2157	18.9983	24.1753	44.8067	72.7507	89.6918	-1.75464	1.02069e-07	1.69787e-06
TRABD2A	1.28217	2.26782	8.45782	30.8149	40.313	32.0079	-3.09579	1.03102e-07	1.71281e-06
KSR1	5.1729	4.06496	1.44488	19.9177	34.116	17.0012	-2.73575	1.03927e-07	1.72427e-06
LACTB	77.0188	54.3849	68.0855	22.2552	17.171	25.8343	1.61179	1.0657e-07	1.76582e-06
SYNE2	5.08448	10.0554	12.722	39.6709	57.9359	29.1269	-2.18331	1.08658e-07	1.79808e-06
DCBLD2	194.669	264.608	520.685	64.066	62.5191	93.3643	2.15554	1.09687e-07	1.81275e-06
PPM1E	0.221064	0.128367	0.140964	1.61317	1.29105	5.22384	-4.02354	1.11702e-07	1.84366e-06
ZNF221	0.795831	0.727414	1.19819	4.34569	8.48866	6.61687	-2.82468	1.1327e-07	1.86712e-06
CDC42EP2	22.858	31.5355	12.4753	3.22634	2.38844	5.47712	2.58957	1.13487e-07	1.86829e-06
WNT7B	3.4486	11.7242	9.23312	0.52675	0.903735	1.20307	3.20502	1.16447e-07	1.91455e-06
PDLIM5	670.62	478.553	389.236	122.239	117.421	175.743	1.88879	1.17807e-07	1.93441e-06
TNFRSF11B	98.0641	73.1265	12.581	412.742	924.908	408.315	-3.24818	1.19047e-07	1.95224e-06
SSFA2	95.3229	128.153	144.558	344.264	570.58	411.544	-1.84947	1.2073e-07	1.9773e-06
JHDM1D-AS1	3.58124	4.19333	2.18494	0.460906	0.355039	0.443235	2.96812	1.22881e-07	2.00995e-06
PBX1	11.9375	12.1093	11.4181	37.9919	101.251	31.2481	-2.26488	1.25019e-07	2.04229e-06
IQGAP2	0	0.128367	0.140964	1.15227	2.453	1.07643	-4.01096	1.29045e-07	2.10536e-06
EFEMP1	1043.29	2091.83	748.87	215.441	280.255	69.398	2.78095	1.30273e-07	2.11998e-06
SKIL	114.158	119.895	68.1912	33.3499	33.8578	17.0012	1.84342	1.3015e-07	2.11998e-06
ADCY4	6.10137	10.9112	45.1789	1.21811	1.16195	0.094979	4.64541	1.37229e-07	2.23032e-06
SLC7A5	992.003	590.19	255.849	129.284	95.5055	37.2001	2.81052	1.40529e-07	2.28104e-06
CYP1B1	717.928	748.381	88.4899	40.7902	16.4286	2.37447	4.70518	1.47441e-07	2.3902e-06
ITPRIPL1	0.353703	0.427891	1.23343	6.41977	7.32671	4.33737	-3.1381	1.47745e-07	2.39207e-06
SYNGR2	9.32891	3.97938	1.86777	24.7902	31.9535	48.4076	-2.79469	1.4981e-07	2.42243e-06
FAT4	30.4626	34.4452	28.0165	95.5393	73.6544	83.8348	-1.44523	1.52059e-07	2.45569e-06
LINC01152	0.176851	0.513469	0.704818	3.52264	3.9377	4.21073	-3.03394	1.54268e-07	2.48821e-06
PFKFB3	39.3494	28.1552	36.2629	97.4817	109.868	85.7977	-1.4981	1.69497e-07	2.73038e-06
FBLN1	108.808	125.971	41.9367	931.92	1056.14	207.561	-2.98821	1.70166e-07	2.73769e-06
CHD6	38.7304	35.7289	42.571	104.132	121.165	101.153	-1.47972	1.73364e-07	2.78563e-06
CD74	2.43171	5.8621	3.7003	12.4774	22.1092	55.8476	-2.91322	1.76024e-07	2.8248e-06
COL10A1	3.05069	2.22503	2.60783	8.32924	26.0469	15.4499	-2.65827	1.7665e-07	2.83129e-06
VSIG10L	0.92847	1.45483	1.44488	5.66256	7.55264	13.0438	-2.77129	1.77059e-07	2.83427e-06
SMIM1	0.221064	0.128367	0.105723	1.15227	2.51755	1.6463	-3.528	1.80934e-07	2.89267e-06
APOBEC3G	2.29907	6.88904	2.88976	17.0865	19.1398	64.0792	-3.05346	1.83458e-07	2.92935e-06
ERCC6	81.6169	48.5228	31.2235	14.7161	14.6857	12.6005	1.94108	1.83911e-07	2.9329e-06
OBSCN	2.29907	3.38034	1.65632	11.5556	14.0402	14.2152	-2.44115	1.84976e-07	2.9462e-06
NPR3	146.123	106.973	197.631	33.0206	26.3697	4.90725	2.8093	1.94465e-07	3.09347e-06
TES	244.851	169.145	90.7806	35.6544	34.8261	52.6817	2.03482	1.98968e-07	3.16116e-06
RCAN3	3.18332	3.5087	3.8765	13.893	17.171	16.2414	-2.15981	2.11194e-07	3.35123e-06
ASS1	132.992	92.5955	16.3518	13.8601	3.96998	3.7675	3.48495	2.13119e-07	3.37756e-06
NME1	25.2455	25.4167	16.1403	4.80659	3.71177	6.55355	2.14643	2.17689e-07	3.4457e-06
NINJ1	40.0568	29.2677	19.2063	73.1195	116.969	105.237	-1.73858	2.19955e-07	3.47726e-06
FOSB	1.32639	1.1553	7.33011	24.461	28.2417	44.4502	-3.29992	2.21975e-07	3.50483e-06
KIAA1217	42.7538	32.0918	86.0231	215.803	243.557	192.902	-2.01905	2.22506e-07	3.50888e-06
AGRN	200.505	127.34	67.5568	479.277	522.875	927.311	-2.2869	2.23354e-07	3.5179e-06
IGF2BP3	3.0949	2.69571	18.0434	50.3705	68.2643	105.363	-3.229	2.24792e-07	3.53617e-06
ENAH	469.319	524.637	477.021	159.474	144.146	167.543	1.64245	2.27423e-07	3.57315e-06
SOD3	11.3185	3.85102	2.46686	22.7161	43.4438	61.1031	-2.85271	2.2951e-07	3.59707e-06
STARD13	28.1194	31.7067	54.8701	124.741	137.916	114.766	-1.71764	2.29367e-07	3.59707e-06
GLIPR1	262.801	265.121	876.406	63.8685	60.7116	113.057	2.56302	2.31021e-07	3.61487e-06
WFDC1	0.972682	0.128367	0.105723	5.69549	4.51868	7.0601	-3.84864	2.31213e-07	3.61487e-06
RPS3A	172.518	159.218	51.6984	33.9754	29.5005	19.4707	2.20843	2.34088e-07	3.65533e-06
SERPINB9	1.45902	1.32646	3.06596	7.44035	16.3318	16.2731	-2.76605	2.34575e-07	3.65845e-06
ANKEF1	2.43171	1.19809	1.19819	10.6996	7.64947	11.8407	-2.64563	2.39635e-07	3.7328e-06
RCAN1	414.407	233.971	146.391	37.5639	41.9591	82.6001	2.29325	2.44006e-07	3.79624e-06
MYO1F	0.397916	0.47068	0.493373	1.41564	6.06794	12.3789	-3.85104	2.52604e-07	3.92522e-06
WLS	58.0072	57.4657	61.9183	142.124	258.307	180.27	-1.71075	2.56821e-07	3.98589e-06
FTSJ1	80.4232	97.2596	82.0056	35.9178	30.7593	31.5647	1.40224	2.59777e-07	4.02686e-06
CCL28	1.41481	1.36925	7.08342	0.164609	0.0322763	0.253277	4.41559	2.60343e-07	4.03073e-06
APOL2	26.2182	26.8287	33.4789	75.1936	76.3656	200.532	-2.02439	2.68988e-07	4.15953e-06
ATP11A	18.481	20.5815	15.7879	54.7491	54.9019	49.9273	-1.54089	2.69953e-07	4.16938e-06
MYO7B	2.47592	1.24088	1.40964	0.197531	0.193658	0.094979	3.36317	2.72408e-07	4.2022e-06
ANKDD1A	4.99605	4.53564	3.27741	17.0206	21.0764	16.748	-2.099	2.74635e-07	4.23144e-06
EPHB2	33.9555	45.228	45.9189	98.6669	128.104	212.626	-1.81219	2.79251e-07	4.29737e-06
ECM2	31.8775	25.3311	7.25963	2.76544	3.51811	3.35592	2.73903	2.82794e-07	4.34663e-06
TMEM150C	1.0169	1.41204	0.422891	6.81483	6.19704	7.09176	-2.82197	3.03402e-07	4.65777e-06
RND3	224.203	155.453	203.34	709.697	481.078	919.302	-1.85571	3.04297e-07	4.66589e-06
HOXB-AS1	1.68009	2.48177	1.26867	0.0329219	0.129105	0.284937	3.55359	3.05775e-07	4.68291e-06
PCNX1	82.5012	71.5861	78.5168	207.507	348.132	213.038	-1.72444	3.10829e-07	4.7546e-06
C1RL	29.1363	49.8493	32.915	125.202	173.42	87.6339	-1.7873	3.22044e-07	4.92025e-06
ENO1	1908.23	1658.89	1231.25	522.536	435.633	482.082	1.73621	3.22946e-07	4.92812e-06
CDC42EP4	25.7319	27.9413	37.5668	78.6175	106.253	74.0836	-1.5043	3.26965e-07	4.98348e-06
BGN	2743.72	1885.97	1832.32	647.442	706.269	377.383	1.90029	3.3342e-07	5.0758e-06
LINC00865	0.486341	1.41204	0.881023	8.428	6.03566	5.16052	-2.81301	3.34592e-07	5.08543e-06
RASGRP3	0.574767	0.599047	0.317168	5.53088	1.77519	10.8909	-3.60605	3.34851e-07	5.08543e-06
COL4A1	6701.87	1848.87	909.603	393.68	466.037	300.07	3.02801	3.49433e-07	5.30056e-06
C1QTNF6	11.6722	12.2805	19.4177	66.8314	64.8107	31.2797	-1.90803	3.51514e-07	5.32579e-06
TRIM25	67.513	77.3198	54.271	182.091	183.2	303.584	-1.74828	3.57503e-07	5.4101e-06
KNDC1	0.176851	0.299523	0.0704818	1.67902	1.61381	2.34281	-3.36475	3.58822e-07	5.42362e-06
EBF3	27.2793	48.7367	115.414	2.99589	4.35729	0.0633193	4.68786	3.62879e-07	5.47844e-06
NET1	66.1866	98.9711	90.8863	38.2881	21.4637	24.2513	1.60787	3.97264e-07	5.99046e-06
BHMT2	3.27175	1.9683	3.73554	6.6173	29.5005	30.6466	-2.89186	3.98359e-07	5.99987e-06
MGST1	41.7369	62.9855	37.1792	143.342	132.139	172.197	-1.65768	4.03791e-07	6.07451e-06
EEF1B2	203.733	201.451	135.995	69.531	52.578	47.0463	1.67763	4.07702e-07	6.1261e-06
DENND2D	1.50324	1.28367	0.881023	10.8642	5.90656	6.17363	-2.64556	4.08818e-07	6.13564e-06
SOGA3	2.65277	1.66877	4.15843	10.6996	15.4603	23.9347	-2.55708	4.11377e-07	6.16678e-06
FCHO1	0.176851	0.0855781	0.211446	0.954735	1.83975	3.22929	-3.61644	4.15627e-07	6.22318e-06
STK4	31.2143	31.5355	30.9768	65.5804	91.3741	93.0161	-1.41514	4.17231e-07	6.23986e-06
ARHGAP31	135.424	109.069	118.586	47.7697	45.7355	31.9129	1.53346	4.29489e-07	6.41565e-06
NPAS2	10.6111	12.1093	4.93373	30.2881	49.4472	33.4959	-2.03495	4.624e-07	6.89918e-06
ENC1	396.28	374.019	197.702	68.5763	59.7434	117.837	1.9753	4.67439e-07	6.96621e-06
STK38L	264.57	172.012	56.0331	31.7696	37.4082	28.2404	2.33792	4.70005e-07	6.99626e-06
SATB1	13.6176	15.3185	12.6515	67.2594	41.83	32.0712	-1.76299	4.73387e-07	7.03839e-06
MIR3654	219.03	206.928	84.1553	52.3787	43.1534	30.7415	2.01407	4.74559e-07	7.0476e-06
ID4	92.1396	41.8049	32.8798	15.8025	14.2984	9.023	2.09163	4.79614e-07	7.11437e-06
ZCCHC2	5.21712	7.18856	7.01294	19.6873	20.6568	58.3171	-2.34385	4.85674e-07	7.19588e-06
APOBEC3F	4.42128	3.20918	3.52409	15.177	14.718	17.7927	-2.09539	4.92091e-07	7.2825e-06
VDR	45.0971	46.9824	27.8756	13.9589	6.42298	11.2075	1.9243	4.94509e-07	7.30978e-06
NAP1L3	20.3821	25.6734	30.6244	5.13581	4.16364	8.83305	2.07949	4.97562e-07	7.34639e-06
GPAM	118.092	111.893	20.9683	17.5803	14.3952	11.0176	2.54471	4.99799e-07	7.37088e-06
ZNFX1	92.6259	77.7477	62.6584	217.778	232.841	701.863	-2.30616	5.04907e-07	7.4376e-06
BOK	70.1216	62.5148	49.0201	19.4898	22.6257	22.6683	1.48706	5.31407e-07	7.81061e-06
FST	69.591	36.6702	58.0418	134.519	275.93	191.826	-1.87397	5.31455e-07	7.81061e-06
DIRC3	0.92847	0.556258	0.281927	3.32511	4.29274	5.85704	-2.93733	5.43565e-07	7.97939e-06
RGS17	0.176851	0.213945	0.881023	2.99589	6.90712	3.98912	-3.40639	5.45372e-07	7.9967e-06
GLUL	97.843	97.9442	79.4683	352.1	352.134	201.767	-1.71876	5.46352e-07	8.00186e-06
ANKRD37	8.2678	3.85102	0.986746	0.329219	0.355039	0.221618	3.83322	5.47367e-07	8.00751e-06
NXPH4	12.1143	5.04911	1.65632	0.460906	0.677801	0.316597	3.67931	5.5095e-07	8.05069e-06
UCP2	0.530554	0.171156	0.845782	2.00823	6.84257	13.2021	-3.81007	5.58344e-07	8.1494e-06
POU2F2	2.69698	1.36925	3.31265	13.6955	8.45638	29.6968	-2.8083	5.60529e-07	8.17192e-06
LOC728743	2.69698	2.99523	2.74879	10.2058	11.9422	18.9641	-2.2825	5.63151e-07	8.20076e-06
MEIS2	25.1129	29.6956	29.7433	7.3745	7.00395	2.08954	2.35965	5.65071e-07	8.21933e-06
STC1	5.43818	3.1236	46.2361	180.873	483.079	260.496	-4.07516	5.7461e-07	8.34856e-06
APOBEC3B	0.0442128	0.727414	0.0352409	7.83541	2.74348	6.33193	-4.38574	5.75617e-07	8.35365e-06
TNFRSF19	4.06758	21.7796	28.228	118.585	133.688	80.0356	-2.61836	5.98927e-07	8.68205e-06
STXBP2	1.0169	2.05388	0.951505	6.51853	8.52093	9.3396	-2.59919	6.01172e-07	8.7047e-06
KLF4	27.412	41.5482	17.1623	7.04528	4.55095	7.91492	2.14086	6.05869e-07	8.76274e-06
BAIAP3	0.221064	0.171156	0.0352409	0.987656	2.453	1.61464	-3.56791	6.07243e-07	8.77267e-06
BARX1	7.47197	1.83993	13.2506	0	0.613249	0.094979	4.96718	6.09496e-07	8.78734e-06
MBD5	18.1715	16.2171	16.528	43.2923	48.2853	50.5921	-1.48132	6.09638e-07	8.78734e-06
EVA1A	50.9774	48.9507	58.4294	11.0288	7.00395	21.8135	1.99021	6.18097e-07	8.8992e-06
IFITM10	18.3925	14.3771	22.9066	4.34569	4.93827	2.08954	2.29071	6.24015e-07	8.97427e-06
GARS	807.769	767.165	293.627	158.683	143.436	161.211	2.01175	6.32542e-07	9.08664e-06
GDPD5	11.7606	16.1315	7.5768	2.30453	2.48527	1.86792	2.41051	6.35018e-07	9.11193e-06
KRT17	7.02984	3.08081	5.4271	0.658438	0.0322763	0.538214	3.64644	6.39517e-07	9.16617e-06
DENND3	4.11179	2.69571	5.95572	25.1852	10.9417	39.258	-2.55906	6.4316e-07	9.20803e-06
GABBR2	0.442128	0.171156	0.317168	3.39095	1.45243	3.38758	-3.12854	6.54742e-07	9.36018e-06
USP53	58.6262	37.3121	46.8352	17.1852	10.4575	16.9379	1.67889	6.55256e-07	9.36018e-06
SLC26A10	3.0949	2.61013	4.82801	13.0041	22.432	15.1333	-2.25899	6.64404e-07	9.48022e-06
MTUS1	0	0.0427891	1.51536	12.7737	85.0802	12.3789	-6.11306	6.86736e-07	9.78791e-06
CD14	1.0169	0.213945	1.44488	9.44858	9.84426	5.03389	-3.16931	6.87995e-07	9.79489e-06
MSRB3	401.364	300.465	280.729	114.404	108.674	101.026	1.60002	6.92441e-07	9.84719e-06
LURAP1L	52.7901	55.4546	24.14	12.642	13.6206	7.25006	1.98127	7.00262e-07	9.94731e-06
ERCC2	68.972	62.1297	73.583	28.3787	21.6896	27.4489	1.40074	7.04833e-07	1.00011e-05
FOXD1	138.74	123.361	45.5665	29.4651	28.4354	26.0559	1.87327	7.27152e-07	1.03063e-05
COL24A1	0.221064	0.641836	2.81927	24.2634	13.8788	10.1311	-3.69529	7.2812e-07	1.03086e-05
CDC14B	22.9023	23.8335	14.0611	61.4981	64.0684	52.9666	-1.55477	7.49993e-07	1.0583e-05
GPT2	84.0486	81.3848	21.0036	10.8313	10.393	16.748	2.29488	7.4999e-07	1.0583e-05
PLXNB1	21.399	16.5594	12.6867	66.0084	55.1279	40.0811	-1.67103	7.49041e-07	1.0583e-05
HLA-B	181.936	287.2	56.1388	550.618	1189.77	2194.65	-2.90527	7.60771e-07	1.07232e-05
FMOD	6.76456	1.9683	3.55933	50.3046	72.8798	7.02844	-3.40439	7.62501e-07	1.07357e-05
MIR137HG	1.63588	1.71156	2.00873	0.362141	0.0968288	0.094979	3.24997	7.64069e-07	1.07459e-05
PLAC9	28.2962	13.9492	3.73554	1.31688	1.51698	0.221618	3.90587	7.71734e-07	1.08417e-05
LAMC2	5.30554	43.5593	69.5303	1.87655	0.742354	4.81227	3.99128	7.78048e-07	1.09184e-05
ZDHHC23	0.486341	0.599047	0.246686	4.5103	1.80747	4.90725	-3.07529	7.82989e-07	1.09756e-05
UNC5B	212.354	139.835	30.7301	10.8642	28.5322	16.3047	2.78081	7.98036e-07	1.11743e-05
GAS5	78.1683	60.8033	25.6554	16.2963	14.137	11.7774	1.96286	8.06994e-07	1.127e-05
GTF2H5	57.8746	64.1408	55.1168	23.3087	22.4643	21.3703	1.39928	8.0753e-07	1.127e-05
TSPAN9	30.3742	35.2582	17.3033	112.79	148.697	54.6129	-1.93063	8.07467e-07	1.127e-05
GHR	6.49929	4.7068	2.85451	0.790125	0.677801	0.189958	3.0745	8.10739e-07	1.12948e-05
RNF112	1.50324	1.54041	4.19367	16.8889	15.4281	11.1442	-2.5773	8.11074e-07	1.12948e-05
LOC101928103	0.0884257	0.213945	0.246686	1.58025	1.25877	2.56443	-3.24717	8.13976e-07	1.13228e-05
C1orf198	533.074	213.603	61.9888	32.7573	42.5724	38.3715	2.83008	8.25541e-07	1.14587e-05
TRAFD1	44.4339	39.5371	34.8533	88.4282	109.772	131.388	-1.47196	8.24791e-07	1.14587e-05
MFSD2B	0.0442128	0	0.422891	1.84363	2.09796	3.22929	-3.82864	8.26702e-07	1.14623e-05
IFI16	110.709	174.537	141.95	379.458	413.362	702.148	-1.80711	8.29321e-07	1.14861e-05
TNFRSF10D	177.028	56.7383	172.681	31.9671	39.7966	17.4445	2.18773	8.37987e-07	1.15935e-05
PAWR	118.888	104.79	71.9267	20.9054	12.1681	40.9993	1.99627	8.53205e-07	1.17913e-05
LOC101927740	3.4486	2.99523	2.18494	0.362141	0.580973	0.253277	2.83547	8.76307e-07	1.20843e-05
MEST	240.518	323.4	180.187	23.2758	0.936012	0.91813	4.88747	8.7586e-07	1.20843e-05
RPSAP58	428.246	402.303	239.709	126.354	109.868	78.8959	1.76392	8.83926e-07	1.21762e-05
METTL7A	1.76851	4.96353	9.44457	36.2141	48.9631	19.6606	-2.69208	8.96686e-07	1.23303e-05
S100A16	223.673	198.926	274.456	81.317	82.369	76.5214	1.53699	8.97045e-07	1.23303e-05
ANGPT1	56.0619	83.3531	64.7023	241.482	239.458	157.095	-1.64418	9.36516e-07	1.28589e-05
EDA2R	14.3692	13.6069	18.8539	43.5886	42.6692	47.8061	-1.51638	9.45694e-07	1.2971e-05
ASXL2	26.0856	26.3581	31.8578	61.8931	83.6923	75.9515	-1.39345	9.4779e-07	1.29857e-05
AIFM2	23.5212	20.1109	15.9994	50.2059	50.8997	72.2157	-1.53973	9.50964e-07	1.30152e-05
FLT1	2.60856	0.684625	4.4756	17.7449	21.2701	15.8298	-2.81272	9.8359e-07	1.34329e-05
HIST1H2AC	5.92452	3.20918	2.11446	13.3334	20.4954	24.7579	-2.38291	9.83531e-07	1.34329e-05
TRIM56	16.5356	15.0618	18.9244	44.7408	40.4099	64.3008	-1.5641	9.88343e-07	1.34834e-05
TGFBR1	266.559	186.646	92.155	51.819	52.6426	27.9238	2.04228	9.92145e-07	1.35208e-05
G6PD	124.724	150.446	144.664	427.82	504.93	341.924	-1.60218	9.94568e-07	1.35393e-05
BCAR3	75.2503	70.1313	47.4343	22.0247	20.2049	25.8026	1.50246	1.01114e-06	1.37502e-05
RPL39	19.0557	16.9445	2.81927	1.74486	1.32333	1.04477	3.23377	1.0373e-06	1.40909e-05
EFNB2	83.3412	96.0187	124.119	12.8725	0.613249	0.664853	4.42176	1.0471e-06	1.42089e-05
DNMT3A	13.4849	13.9064	15.365	42.8643	41.2168	36.8202	-1.49897	1.07716e-06	1.46012e-05
SP100	83.8275	90.5845	95.3267	219.457	241.233	401.666	-1.67664	1.098e-06	1.48679e-05
DCLK2	64.9929	21.5657	37.743	9.25105	12.7814	8.54811	2.02254	1.11802e-06	1.51229e-05
BEX4	11.5396	6.28999	7.99969	23.7696	27.8544	48.5659	-1.95568	1.14533e-06	1.5476e-05
CASP10	1.23796	1.45483	1.93825	8.19755	5.61607	13.0438	-2.52889	1.15297e-06	1.55627e-05
TNFAIP8L3	4.33286	8.64339	5.99096	1.15227	0.677801	1.29805	2.5948	1.1659e-06	1.57205e-05
FNDC3A	74.2334	80.4434	90.6044	180.379	312.111	261.35	-1.6197	1.20331e-06	1.61906e-05
IRS1	43.0633	83.3103	111.89	293.894	293.649	259.198	-1.82907	1.20319e-06	1.61906e-05
CCIN	1.41481	1.83993	2.78403	0.197531	0.225934	0.348256	2.94818	1.21498e-06	1.63305e-05
GNG2	4.20022	11.0396	37.9192	100.115	212.313	109.606	-2.98753	1.23228e-06	1.65456e-05
TOR4A	2.43171	4.06496	12.5458	34.8643	28.629	50.9087	-2.5826	1.25311e-06	1.68075e-05
LOC101927809	1.59166	1.45483	1.05723	10.8642	13.2978	3.79916	-2.76739	1.26674e-06	1.69724e-05
NUAK1	152.711	58.2787	22.9418	14.9136	15.073	9.24462	2.57542	1.26948e-06	1.69913e-05
RPLP0	1294.02	1236.05	639.165	367.968	288.55	205.123	1.87895	1.30781e-06	1.7486e-05
IL21R	1.50324	1.88272	4.6518	0.329219	0.25821	0.316597	3.1385	1.3263e-06	1.77146e-05
LGALS3BP	274.518	301.021	122.356	605.137	1003.5	1333.5	-2.07583	1.3598e-06	1.81431e-05
PPM1H	17.4641	21.4373	12.6515	4.5103	1.48471	3.73584	2.40358	1.37638e-06	1.8345e-05
LINC01116	11.4511	12.1093	15.0831	3.85186	2.19479	2.2795	2.21352	1.39599e-06	1.85869e-05
IGFBP2	345.479	11.0824	2.18494	1.84363	1.38788	0.284937	6.66762	1.40004e-06	1.86214e-05
PFKP	275.004	193.963	309.239	70.1895	47.1233	105.965	1.80126	1.42151e-06	1.88873e-05
PNMAL1	2.21064	1.62598	4.22891	9.1852	15.2344	22.5733	-2.53628	1.42778e-06	1.89509e-05
FAM180A	9.85946	7.18856	43.3816	2.17284	2.35617	2.75439	3.05105	1.45101e-06	1.92391e-05
FBXO2	0.884257	0.556258	0.0352409	5.06997	7.81085	4.11576	-3.5358	1.46449e-06	1.93977e-05
HIVEP3	14.1039	12.7511	27.206	4.54322	4.16364	3.19763	2.18284	1.46631e-06	1.94015e-05
ADAMTS10	56.8135	36.2851	17.5852	8.79014	7.16533	2.05788	2.61837	1.49954e-06	1.98055e-05
INA	0.486341	0.299523	0.211446	2.53498	1.48471	5.00223	-3.17501	1.49995e-06	1.98055e-05
SGCE	53.7628	29.8668	65.4424	143.342	170.677	165.96	-1.68661	1.52361e-06	2.00972e-05
HBEGF	16.0935	10.2694	22.5894	3.42388	2.80803	4.33737	2.21054	1.53771e-06	2.02621e-05
RCAN2	10.0805	5.34863	41.6195	2.76544	0.77463	0.94979	3.66494	1.541e-06	2.02845e-05
PDLIM3	11.1858	8.04434	7.22439	0.592594	0.225934	1.89958	3.27451	1.54376e-06	2.02999e-05
MPP4	3.75809	1.5832	6.27288	0.592594	0.290486	0.474895	3.08692	1.54669e-06	2.03175e-05
PLPP2	0.795831	0.299523	1.02199	6.48561	2.42072	13.1388	-3.36538	1.56247e-06	2.05036e-05
GPRASP1	3.75809	3.55149	4.15843	15.1111	14.4598	15.4816	-1.972	1.57617e-06	2.06621e-05
LINC00265	2.52013	1.5832	5.14517	15.9013	15.9767	16.368	-2.37646	1.6405e-06	2.14833e-05
JAK3	2.38749	2.09666	2.71355	11.2922	10.167	10.416	-2.14329	1.65996e-06	2.17158e-05
SMIM3	63.6665	88.8729	121.405	26.2387	38.9897	29.3168	1.53488	1.67583e-06	2.1901e-05
PABPC4	144.355	176.676	133.88	65.2182	47.0265	46.4131	1.51958	1.68259e-06	2.19667e-05
PLEKHA4	13.4849	27.8557	35.8753	83.6545	66.1341	208.289	-2.21264	1.70025e-06	2.21746e-05
MXRA7	443.543	392.846	322.807	134.453	147.373	115.494	1.5447	1.71198e-06	2.23047e-05
CAND2	3.8023	1.75435	1.33915	9.31689	13.6206	15.9881	-2.49935	1.72858e-06	2.2498e-05
TESMIN	0.221064	0.213945	0.176205	1.64609	1.9043	1.20307	-2.93902	1.73233e-06	2.25238e-05
MAP2K6	3.49281	2.09666	3.98222	16.0988	78.2377	7.18674	-3.40419	1.7475e-06	2.26979e-05
GAS6-AS2	30.0205	21.908	12.581	3.62141	1.77519	6.11031	2.48486	1.86942e-06	2.42568e-05
ABCA8	18.6136	13.3074	25.6201	1.41564	3.87315	0.284937	3.36528	1.91667e-06	2.48446e-05
C7orf50	90.371	88.8301	81.0189	33.6132	32.4054	39.8595	1.29713	1.94855e-06	2.52321e-05
GATA2-AS1	0.265277	0.47068	0.528614	8.03294	3.38901	1.42468	-3.32281	1.95339e-06	2.52691e-05
DDAH1	348.928	318.351	192.169	82.5681	69.1357	112.993	1.69895	1.97077e-06	2.54681e-05
NXPE3	26.5719	36.927	32.175	72.7244	98.9913	74.4952	-1.3635	1.97636e-06	2.55145e-05
ADGRG6	2.078	9.75591	19.0653	1.11934	0.290486	0.981449	3.68551	2.00601e-06	2.5871e-05
GREM1	46.114	73.2121	77.3186	430.98	212.442	145.318	-2.00376	2.01016e-06	2.58983e-05
FIBIN	52.967	50.4483	5.46234	2.99589	0.0645525	0.728172	4.84058	2.03384e-06	2.6177e-05
DEF6	0.353703	0.513469	0.599096	2.23869	2.5821	6.64853	-2.94947	2.03802e-06	2.62043e-05
TNFRSF12A	218.279	182.324	251.021	24.4939	12.7491	76.838	2.51379	2.04928e-06	2.63226e-05
SMAD7	66.1424	66.4086	68.5436	30.3211	23.3357	27.0057	1.31781	2.07359e-06	2.6608e-05
PVR	180.212	127.683	125.986	37.4651	33.8901	66.0421	1.65875	2.09786e-06	2.68923e-05
CD3EAP	5.96873	5.30584	5.81475	1.28395	0.77463	1.29805	2.34342	2.11267e-06	2.70386e-05
CLDN11	5.39397	17.3724	7.64728	31.4404	67.1023	38.9414	-2.17639	2.11352e-06	2.70386e-05
ATP2A3	1.10532	0.556258	0.317168	2.79836	6.87484	5.28716	-2.9234	2.13315e-06	2.72624e-05
ADCY7	166.108	196.017	144.171	52.5104	55.7088	71.7091	1.49242	2.18848e-06	2.79414e-05
CYCS	128.748	117.328	128.7	49.712	42.0882	53.2832	1.36906	2.21645e-06	2.82237e-05
NACC2	100.009	73.9395	80.0674	37.3005	35.633	25.5177	1.36731	2.2135e-06	2.82237e-05
VLDLR	58.4936	40.6068	3.55933	3.4568	1.93658	3.9258	3.45924	2.21723e-06	2.82237e-05
GBE1	153.153	108.941	152.769	56.9878	51.2547	40.461	1.48018	2.22497e-06	2.8294e-05
DIO2	1.68009	0.770203	13.744	98.8973	36.9886	93.1427	-3.81784	2.30867e-06	2.93291e-05
YARS	250.952	239.533	103.89	58.7326	54.0627	63.4776	1.75338	2.32659e-06	2.95273e-05
PLK2	125.476	150.874	99.8023	289.581	628.161	365.384	-1.7703	2.38933e-06	3.02934e-05
BAMBI	36.9177	27.7273	28.1575	65.0536	87.5009	83.7715	-1.34869	2.39455e-06	3.03294e-05
C8orf31	0.221064	0.171156	0.105723	1.51441	1.51698	1.07643	-3.03279	2.40925e-06	3.0455e-05
FAM212B	70.21	25.2883	12.1229	6.38685	6.06794	6.23695	2.52417	2.4087e-06	3.0455e-05
RPL22L1	57.9188	76.1645	55.293	23.7038	25.0787	24.9162	1.36127	2.44847e-06	3.09202e-05
COBLL1	14.1481	5.90489	10.4666	1.38272	0.0322763	0.759832	3.80338	2.4601e-06	3.10362e-05
PIK3CD	22.9907	14.0776	23.118	64.5927	54.8051	50.1489	-1.49362	2.48253e-06	3.12883e-05
TFRC	342.959	227.381	103.362	74.173	45.6709	47.2046	2.01169	2.53065e-06	3.18631e-05
TTC28	33.7786	35.1298	29.0385	91.3582	99.4754	61.8946	-1.36759	2.58918e-06	3.2568e-05
PDLIM1	87.2319	60.0759	74.0059	177.12	191.108	363.295	-1.72477	2.61365e-06	3.2811e-05
POLD2	72.9954	65.5101	61.9535	30.8149	21.5283	26.4358	1.34722	2.61345e-06	3.2811e-05
ETV7	3.93494	1.1553	0.246686	10.8642	15.2667	55.9426	-3.94499	2.66608e-06	3.34362e-05
GPC4	119.684	75.6511	1.79729	2.13992	0.225934	0.0316597	6.35464	2.69232e-06	3.3732e-05
ARHGEF19	10.6995	12.366	9.9027	38.6503	43.928	22.795	-1.67626	2.7429e-06	3.43008e-05
ENTPD1	20.0726	17.03	15.3298	66.4034	105.64	28.7786	-1.93736	2.74309e-06	3.43008e-05
ARID3A	8.40044	6.67509	8.14065	21.1688	22.3352	36.8202	-1.79001	2.79845e-06	3.49586e-05
GGT1	0.574767	0.599047	0.599096	3.29219	6.5198	2.24784	-2.75618	2.82448e-06	3.52493e-05
FSTL3	141.083	46.041	45.2141	25.5803	14.0724	14.3418	2.10494	2.88533e-06	3.59735e-05
EIF6	131.666	135.256	146.356	52.5104	46.381	59.3619	1.38482	2.93516e-06	3.65589e-05
CRNDE	29.8437	31.1504	11.3476	5.06997	6.84257	3.16597	2.26089	3.00982e-06	3.74523e-05
LOC100294362	0.176851	0.427891	0.211446	1.3498	2.35617	2.37447	-2.88386	3.09962e-06	3.85154e-05
SGSH	34.8839	35.301	49.0554	95.2101	91.8582	132.179	-1.42035	3.1013e-06	3.85154e-05
NUDT10	0.751618	0.427891	0.704818	4.60906	3.42128	2.88103	-2.52271	3.12961e-06	3.88291e-05
PDLIM2	128.04	106.802	86.4107	45.2676	42.8306	35.0472	1.38315	3.14388e-06	3.89682e-05
ADAMTSL4	18.481	14.2488	11.3828	47.1112	29.21	75.8882	-1.78719	3.17106e-06	3.92669e-05
SPRY1	1.28217	0.727414	0.422891	6.0247	6.5198	3.2926	-2.70703	3.18427e-06	3.93922e-05
ACTG1	6209.65	5665.1	5930.52	2056.1	1799.47	2344.24	1.52201	3.21789e-06	3.97695e-05
C11orf24	127.554	106.288	123.942	49.8767	34.2451	50.9087	1.40573	3.26252e-06	4.0282e-05
HMCN1	447.788	185.362	47.9629	42.0412	31.8889	13.9303	2.95439	3.28675e-06	4.05026e-05
ZBTB20	17.3314	21.7368	27.6994	50.1071	84.2733	57.0507	-1.51879	3.28396e-06	4.05026e-05
GTPBP1	29.49	28.2836	36.6858	70.0907	70.104	172.324	-1.72584	3.33074e-06	4.10051e-05
AFDN	27.8983	33.8034	49.4078	107.852	206.697	77.5978	-1.81892	3.37062e-06	4.14561e-05
ESM1	1.41481	2.18224	47.1171	0.625516	0.225934	0.506555	5.20997	3.40666e-06	4.18588e-05
CLTCL1	41.8253	26.8287	14.5545	7.83541	7.0685	5.50878	2.02607	3.43213e-06	4.21313e-05
PRTFDC1	9.41733	6.41836	17.9729	42.5021	51.3193	31.438	-1.88724	3.45509e-06	4.23722e-05
TESK2	1.59166	1.92551	1.12771	5.33334	7.55264	12.094	-2.42729	3.53044e-06	4.32547e-05
PSMB10	15.5629	13.8209	14.3431	29.7943	39.5061	74.1786	-1.71408	3.55367e-06	4.34975e-05
IER5L	83.3412	84.8079	52.7557	33.1853	26.2406	21.1803	1.45416	3.60268e-06	4.40551e-05
GIPR	0.884257	0.812992	0.810541	3.72017	7.45582	3.38758	-2.53229	3.64454e-06	4.45242e-05
IRAK1	156.513	103.079	129.687	47.7038	42.5078	54.8345	1.42418	3.7387e-06	4.56308e-05
CD40	2.69698	1.11252	0.140964	8.36216	12.5877	31.2164	-3.72638	3.76719e-06	4.59345e-05
CCDC136	4.20022	5.26306	6.62529	20.2799	22.8516	15.8615	-1.87195	3.77467e-06	4.59817e-05
SCN9A	7.25091	4.40727	36.5448	173.301	186.299	57.114	-3.11036	3.83685e-06	4.66945e-05
SIX4	12.6891	16.8589	14.8364	37.7614	42.3465	39.7962	-1.43338	3.8415e-06	4.67065e-05
GPR37	0.30949	0	0.458132	1.67902	2.35617	12.5056	-4.38863	3.87925e-06	4.71205e-05
TMEM26	0.30949	2.95245	0.740059	30.0906	12.4909	6.33193	-3.60915	3.89805e-06	4.73038e-05
LOC101928000	1.32639	1.19809	1.16295	0.263375	0.129105	0.0316597	3.08738	3.909e-06	4.73915e-05
CORO2B	26.2182	24.5609	15.5765	5.49795	7.81085	3.9258	1.94373	3.94225e-06	4.77492e-05
IGFBP3	2978.4	2406.29	6277.29	75.1277	255.176	904.453	3.2395	3.95089e-06	4.78084e-05
CAMK4	1.32639	1.62598	1.33915	11.0288	5.39014	5.79372	-2.3687	3.98109e-06	4.81281e-05
ZEB1	75.7366	79.9728	78.2701	165.004	225.805	258.28	-1.47198	4.0042e-06	4.83616e-05
CARD14	0.486341	0.556258	1.16295	4.14816	4.38957	4.02078	-2.48776	4.01953e-06	4.85007e-05
MIR4426	226.723	209.538	93.6704	59.8191	57.0321	43.0255	1.72867	4.02693e-06	4.85441e-05
GJD3	11.9375	13.4358	16.2461	33.3169	32.6636	75.0967	-1.76037	4.05974e-06	4.88934e-05
FAM46B	4.86341	5.477	4.05271	0.888891	0.193658	0.981449	2.79308	4.06817e-06	4.89487e-05
KCTD16	8.93099	4.62122	12.0172	1.97531	0.484144	1.17141	2.81291	4.08155e-06	4.90633e-05
BZW2	62.0306	69.6606	75.0279	34.2388	21.6896	24.3463	1.36467	4.10772e-06	4.93313e-05
DNM1	9.77104	10.9112	20.8626	49.8767	75.3651	29.6968	-1.89731	4.16158e-06	4.99312e-05
DCN	636.134	921.249	735.372	3487.12	2970.32	1466.32	-1.7891	4.2403e-06	5.08278e-05
ABHD17C	13.2639	19.5118	7.22439	33.2182	77.6567	43.5954	-1.94993	4.37063e-06	5.23407e-05
SELENBP1	17.3314	21.7368	24.5629	65.8767	76.0106	39.9545	-1.51421	4.37918e-06	5.2394e-05
PCDHGB7	13.4407	12.7939	14.0964	37.6626	51.4484	28.557	-1.54426	4.39736e-06	5.25621e-05
TRERF1	6.45507	10.0126	21.4617	43.0289	47.9625	49.8323	-1.89017	4.40968e-06	5.266e-05
TDRP	2.25485	1.06973	0.211446	9.81072	13.7174	7.56666	-3.1418	4.42475e-06	5.27904e-05
HGFAC	0.176851	0.128367	0.0704818	1.31688	1.09739	0.91813	-3.13359	4.43854e-06	5.29054e-05
SERPINB1	34.7955	34.7875	37.4259	80.922	80.8843	86.5259	-1.21433	4.54336e-06	5.41042e-05
LOX	2087.86	2143.56	1959.43	922.504	580.133	448.301	1.66597	4.61064e-06	5.48478e-05
PDZD2	1.32639	3.25197	0.352409	7.20989	15.1053	25.0745	-3.26652	4.61871e-06	5.48478e-05
ZC3H7B	118.579	115.702	188.081	401.285	353.941	527.925	-1.603	4.61441e-06	5.48478e-05
ARPC5	525.027	417.536	353.748	169.91	115.775	158.393	1.54548	4.63885e-06	5.50356e-05
CAMK2N1	0.663193	0.599047	4.96897	15.6708	24.9818	19.0908	-3.24998	4.64988e-06	5.51151e-05
ABHD12B	0.132639	0.171156	0.176205	1.11934	1.83975	1.01311	-3.0069	4.74791e-06	5.62247e-05
KCTD15	88.5141	66.9221	50.9231	30.8149	24.7559	17.4445	1.49858	4.76917e-06	5.64241e-05
RBM43	12.7775	16.1743	16.669	35.9836	36.8918	57.0824	-1.50966	4.88703e-06	5.77648e-05
RASSF2	6.1898	0.984149	0.176205	33.7449	65.5531	20.4838	-4.02814	4.91345e-06	5.80233e-05
NNMT	518.086	525.792	268.888	113.449	177.616	82.5051	1.81309	4.95469e-06	5.84562e-05
ZNF462	8.6215	8.00156	11.1714	21.3005	47.1233	27.4489	-1.78503	4.98387e-06	5.87461e-05
ELN	280.752	148.992	452.211	72.2306	89.4052	26.4358	2.22941	5.20495e-06	6.12952e-05
ENO2	50.0489	32.6481	45.9894	15.1441	15.9767	16.3047	1.4399	5.22912e-06	6.15231e-05
RPS6	1475.29	1468.65	762.649	456.659	388.38	289.971	1.70737	5.28295e-06	6.2099e-05
KLHL21	67.6899	58.4071	61.002	26.963	24.53	26.5625	1.26105	5.35858e-06	6.293e-05
CBLB	97.0914	123.361	101	47.1441	45.5741	32.0712	1.36504	5.38075e-06	6.31321e-05
CALD1	4931.1	3705.88	2255.91	1031.71	884.208	1362.76	1.73219	5.40682e-06	6.33796e-05
CRYAB	181.671	43.8588	116.894	36.1811	25.8856	26.3408	1.95338	5.46097e-06	6.39556e-05
TDRD7	14.2365	15.4041	17.55	38.354	33.9223	125.151	-2.06426	5.51479e-06	6.44674e-05
ZSWIM6	29.5342	29.0966	33.7608	66.4034	86.1131	69.6513	-1.26547	5.51301e-06	6.44674e-05
SERTAD2	105.005	114.632	145.58	53.1359	49.2858	37.865	1.38043	5.6123e-06	6.55472e-05
IRF2BPL	62.4727	57.6369	40.9147	114.864	161.252	177.231	-1.49352	5.65493e-06	6.59846e-05
NPAS3	0.221064	0.0855781	0.211446	2.04116	1.38788	0.91813	-3.02678	5.6649e-06	6.60405e-05
POR	36.564	33.7606	32.2102	78.7491	95.4409	69.2713	-1.2476	5.70193e-06	6.64113e-05
MARCH4	35.6355	22.1219	18.9596	3.52264	2.29161	9.08632	2.36248	5.70852e-06	6.64274e-05
ITGA7	31.2585	26.9999	27.2765	8.95475	4.55095	1.23473	2.53609	5.76391e-06	6.69496e-05
SLC2A10	55.885	50.106	52.4385	152.823	236.23	99.443	-1.62443	5.76155e-06	6.69496e-05
SCD5	8.31201	7.57366	4.89849	26.3375	17.3001	29.6651	-1.8193	5.79649e-06	6.72668e-05
XRN1	42.6654	53.2724	56.7379	104.264	135.98	199.709	-1.52668	5.92917e-06	6.87439e-05
HCFC1R1	20.3379	17.9286	38.4126	78.4858	76.0429	64.9973	-1.51632	5.93826e-06	6.87867e-05
LPIN3	8.70993	9.41359	17.2328	38.6503	41.3136	31.3114	-1.652	6.05837e-06	7.01142e-05
NFAT5	80.1137	81.3848	109.423	200.56	335.383	244.571	-1.52638	6.08612e-06	7.03714e-05
COPZ2	94.2618	112.065	72.7725	43.4898	36.0526	30.3616	1.34433	6.1289e-06	7.07551e-05
GADD45B	106.597	82.8824	46.6942	30.4857	28.0481	25.0745	1.49772	6.1304e-06	7.07551e-05
PIK3CD-AS2	1.19375	0.513469	0.810541	4.08231	5.22875	4.02078	-2.40073	6.14339e-06	7.08408e-05
ZNF503	57.7862	71.6289	29.99	14.7819	18.5588	5.76206	2.02686	6.15602e-06	7.09222e-05
WFDC21P	5.5266	4.27891	2.22018	0.888891	0.355039	0.664853	2.64527	6.18027e-06	7.11373e-05
SMCHD1	57.3883	67.7779	75.2041	143.21	169.547	297.759	-1.60721	6.24924e-06	7.18663e-05
FNBP1L	58.7589	54.5989	28.0518	18.2716	4.32502	5.60376	2.32559	6.25843e-06	7.1907e-05
CPEB4	29.8437	26.4436	26.3602	60.8726	78.8509	60.4383	-1.27612	6.27855e-06	7.20733e-05
RAET1G	0.530554	0.941359	1.44488	5.00413	4.61551	5.85704	-2.39201	6.29788e-06	7.22301e-05
ITPKA	0.221064	0.171156	0.140964	0.921813	1.3556	1.77294	-2.90755	6.38793e-06	7.3197e-05
EYA4	0.840044	0.213945	0.0352409	6.68314	5.32558	1.93124	-3.68675	6.40506e-06	7.33273e-05
RNF182	1.32639	3.5087	16.5985	0.757203	0.25821	0.094979	4.25855	6.4564e-06	7.38225e-05
SRM	85.8613	89.3436	127.008	45.8273	33.4705	40.0811	1.34011	6.45991e-06	7.38225e-05
ALDH3B1	37.0061	30.5514	42.0072	98.1401	73.8158	94.2825	-1.28057	6.48414e-06	7.40331e-05
RPL4	1706.31	1873.13	951.117	571.656	468.006	390.522	1.66347	6.53993e-06	7.46032e-05
ADM2	58.4494	45.3564	0.211446	0.460906	0.742354	1.45634	5.28164	6.55535e-06	7.47123e-05
ZNF560	0.353703	0.47068	0.38765	2.23869	2.35617	2.15286	-2.46459	6.58441e-06	7.49764e-05
ZNF804A	0	0	1.16295	8.32924	9.61833	18.6792	-4.9323	6.65965e-06	7.57654e-05
TRNP1	21.5759	23.1061	13.4973	6.35392	4.64778	5.09721	1.85224	6.68575e-06	7.59945e-05
TENM4	35.1492	52.6733	18.6424	4.64199	12.2973	2.94435	2.41973	6.71007e-06	7.62029e-05
SLC3A2	449.424	302.091	94.1285	54.8149	75.9138	63.4776	2.12231	6.72608e-06	7.63167e-05
ANGPTL2	22.018	35.6005	42.0424	162.173	136.948	54.5496	-1.82682	6.87933e-06	7.79861e-05
SLC18B1	2.60856	3.97938	3.55933	11.3251	9.90881	28.4937	-2.29097	6.92496e-06	7.84336e-05
FGF1	15.7398	17.1584	28.8271	4.80659	1.83975	6.23695	2.25952	6.93174e-06	7.84407e-05
CCDC110	1.54745	2.18224	5.03945	0.263375	0.225934	0.601534	2.99326	6.94752e-06	7.85495e-05
SLC16A14	0.707405	0.427891	0.563855	5.89302	2.16251	2.78605	-2.66493	6.99006e-06	7.89604e-05
SSR3	569.859	495.283	417.852	183.046	172.968	190.433	1.44032	7.1614e-06	8.08243e-05
STAP2	0.751618	1.41204	0.352409	4.04939	4.42185	8.13653	-2.72581	7.2558e-06	8.18172e-05
INAFM2	59.201	48.0521	36.5801	9.34981	11.5872	22.795	1.71692	7.30299e-06	8.22765e-05
ROBO3	6.49929	5.30584	7.85872	30.2223	14.7503	25.6127	-1.84213	7.45201e-06	8.38812e-05
TRIL	0.132639	0.427891	0.211446	2.60083	1.74292	1.32971	-2.85949	7.50717e-06	8.44275e-05
TXNDC17	41.6485	36.9698	27.6289	12.6091	12.62	13.0121	1.47354	7.70314e-06	8.6555e-05
IGF2-AS	0.30949	0	0.0352409	1.21811	1.06512	1.55132	-3.47898	7.75586e-06	8.70706e-05
TMEM63A	20.5148	19.469	31.2235	51.1277	59.6788	81.492	-1.43238	7.95391e-06	8.92155e-05
RPS21	208.508	225.712	83.1333	55.9672	55.257	45.6532	1.72132	7.9713e-06	8.93319e-05
MMP13	0.221064	0.47068	1.58584	4.01647	2.35617	62.7811	-4.90715	8.00375e-06	8.96167e-05
AMPH	14.4134	13.0507	0.986746	66.568	85.6612	58.4754	-2.88956	8.06857e-06	9.02632e-05
AZIN1	133.7	133.545	137.581	300.972	661.954	322.2	-1.6665	8.08561e-06	9.03744e-05
CDON	3.84652	3.97938	6.2024	1.18519	0.936012	0.696513	2.31281	8.104e-06	9.05006e-05
SLC25A4	54.426	27.0427	29.7433	7.83541	6.81029	15.5132	1.88176	8.43677e-06	9.41343e-05
HTATIP2	24.1402	15.1901	19.2063	40.0001	56.2575	63.8892	-1.45196	8.74877e-06	9.75301e-05
MYC	49.2089	49.2074	29.7433	13.926	18.5911	10.2261	1.58361	8.78182e-06	9.78129e-05
HAPLN3	88.1162	39.965	13.1096	4.83952	4.03453	12.7588	2.7051	8.9969e-06	0.000100121
SPRYD3	50.0047	37.6544	59.0285	20.0165	16.8159	19.4074	1.38311	9.0358e-06	0.000100466
ARHGEF37	1.06111	0.727414	0.810541	3.35803	4.06681	5.16052	-2.27223	9.14536e-06	0.000101596
DLX6	4.37707	5.56258	10.7132	0.592594	1.80747	0.94979	2.6205	9.19026e-06	0.000102006
JADE2	5.48239	10.1838	22.4485	37.7285	44.8963	88.0139	-2.16058	9.55972e-06	0.000106014
ETNK2	4.37707	1.19809	0.211446	20.1482	18.1393	18.4576	-3.29696	9.64674e-06	0.000106886
SNHG16	89.3984	74.8809	57.7246	35.4898	28.1772	25.391	1.31749	9.79187e-06	0.0001084
ADORA1	9.37312	13.0507	1.44488	0.460906	1.16195	0.158298	3.73376	9.82109e-06	0.000108629
SLC7A1	225.22	205.388	188.997	91.029	79.5933	68.8914	1.37118	9.83206e-06	0.000108656
AGBL2	0.0884257	0.513469	0.458132	2.23869	1.80747	3.89414	-2.87656	9.97748e-06	0.000110167
NEURL1B	2.21064	3.03802	4.4756	10.6008	12.9105	17.1279	-2.05848	1.00164e-05	0.000110501
NXPH3	17.7736	5.39142	5.49758	1.84363	1.61381	1.36137	2.56826	1.00974e-05	0.000111299
NDRG4	7.07405	16.0031	20.7921	45.9919	51.7388	43.8486	-1.68874	1.01823e-05	0.000112137
EPS8L1	0.442128	0.299523	0.246686	1.3498	2.06568	2.97601	-2.68859	1.02111e-05	0.000112357
SERINC5	35.9893	50.4055	57.196	107.951	261.567	112.075	-1.74558	1.02662e-05	0.000112866
CD47	53.188	59.2201	76.7195	135.013	156.572	426.424	-1.92447	1.02858e-05	0.000112984
GNAI1	36.7409	37.6544	31.8225	75.852	76.3656	89.4385	-1.18606	1.03985e-05	0.000114124
TNFRSF10C	0.353703	0.256734	0.845782	3.29219	1.77519	6.23695	-2.92725	1.04906e-05	0.000115035
DLG1	152.092	142.53	148.752	60.3787	62.3577	56.4492	1.30701	1.0539e-05	0.000115467
PPP1R1C	0.353703	0.171156	0.317168	1.21811	1.71064	2.94435	-2.77997	1.06426e-05	0.000116502
SIRPA	207.181	119.638	118.269	30.9466	54.6114	60.3433	1.60889	1.06519e-05	0.000116503
SNHG5	153.905	144.156	45.5665	39.8684	32.4376	21.9718	1.86558	1.0901e-05	0.000119126
FBXO6	5.5266	4.7068	3.03072	13.3663	13.3624	28.462	-2.05788	1.09865e-05	0.000119958
KDM2A	114.423	105.347	131.872	271.046	288.356	377.51	-1.41372	1.11136e-05	0.000121241
LOC103091866	0	0	0.599096	3.22634	2.87259	3.70418	-3.9407	1.1197e-05	0.000122046
PSPH	46.9982	44.9285	13.7792	10.7325	8.48866	7.78828	1.96754	1.13054e-05	0.000123122
TMEM178A	0.92847	0.513469	0.281927	5.49795	4.19591	1.93124	-2.75755	1.13169e-05	0.000123143
HSPB1	625.789	376.758	280.87	143.572	103.219	160.293	1.65652	1.13346e-05	0.000123229
VEGFC	152.623	97.773	369.994	39.3746	43.2825	69.5563	2.02706	1.14203e-05	0.000124056
ECE1	122.293	139.107	135.713	265.416	536.754	351.074	-1.53803	1.14748e-05	0.000124542
KAT6B	30.0647	32.1346	33.4789	76.0825	68.6839	72.4056	-1.18232	1.16086e-05	0.000125886
C5orf56	1.76851	1.75435	1.40964	4.64199	6.68119	16.368	-2.48761	1.17385e-05	0.000127079
MOV10	46.954	44.5006	65.0195	125.268	112.321	239.379	-1.6077	1.17338e-05	0.000127079
GLTP	71.5364	84.5512	103.714	40.3293	35.9558	33.9075	1.23748	1.17703e-05	0.000127315
LSM11	22.6812	17.3724	12.44	4.44445	4.77689	5.60376	1.82242	1.18326e-05	0.000127881
GOPC	258.247	245.096	127.925	75.0948	73.8804	70.886	1.52151	1.18499e-05	0.000127959
DEPTOR	24.0076	13.0079	3.62981	2.53498	1.38788	2.05788	2.7611	1.21006e-05	0.000130555
HEXB	104.387	170.001	136.77	302.355	417.945	431.078	-1.48556	1.21945e-05	0.000131457
VASP	257.982	153.056	140.083	64.2635	55.7088	74.7168	1.50105	1.2394e-05	0.000133495
AREG	0.0442128	0.427891	3.73554	18.6009	84.0151	10.0045	-4.73024	1.25237e-05	0.000134777
TKT	202.008	201.836	211.586	622.322	726.894	397.645	-1.50507	1.25748e-05	0.000135214
PORCN	23.1675	28.797	43.3463	10.0741	11.0062	11.1442	1.5646	1.26425e-05	0.000135826
NUP160	38.7747	42.19	41.7605	77.0701	97.9584	114.545	-1.23838	1.28653e-05	0.000138104
SHF	3.00647	2.13945	1.23343	16.4939	11.9745	5.5721	-2.4173	1.28776e-05	0.00013812
HEXDC	7.25091	6.67509	5.07469	16.7902	20.8827	23.8397	-1.69541	1.29745e-05	0.000139042
MITF	4.02337	4.74959	7.99969	12.8395	20.2049	40.9993	-2.13952	1.29856e-05	0.000139045
ABCA7	3.84652	5.43421	5.46234	16.6256	20.4309	13.8669	-1.78637	1.30309e-05	0.000139412
NGF	33.2481	11.2535	6.48433	3.9177	2.09796	2.24784	2.62284	1.3156e-05	0.000140632
INHBA	892.348	459.084	500.879	132.807	272.799	122.65	1.80998	1.3427e-05	0.000143362
NR1H3	2.52013	3.97938	4.12319	14.6502	13.9111	11.4291	-1.90945	1.34339e-05	0.000143362
SNHG9	2.25485	1.49762	1.40964	0.362141	0.290486	0.189958	2.59565	1.35626e-05	0.000144615
TNC	814.135	2005.69	1710.7	566.849	447.058	289.686	1.79718	1.37611e-05	0.000146608
PPP1R3C	159.431	81.4276	38.624	30.782	19.3335	7.47168	2.27863	1.42319e-05	0.000151497
GRINA	127.731	110.396	138.638	305.416	298.362	377.225	-1.38052	1.4261e-05	0.000151681
SNHG3	21.0011	19.5546	26.6421	8.65845	6.00338	6.68019	1.65455	1.42789e-05	0.000151745
GAS7	2.34328	2.39619	0.176205	7.34158	24.0135	15.3233	-3.25004	1.44266e-05	0.000153187
CLEC2D	62.8264	87.1185	47.9629	26.9301	22.2383	28.5887	1.3474	1.45471e-05	0.000154337
BAG1	31.3469	36.6702	28.6861	56.5927	85.8548	93.491	-1.28688	1.48736e-05	0.00015767
CTNNAL1	124.282	135.128	89.7586	48.8232	33.4059	52.9666	1.36867	1.49329e-05	0.000158167
SLC38A4	1.76851	0.984149	3.8765	11.6214	13.3624	9.40292	-2.36618	1.49508e-05	0.000158226
PDE10A	3.31596	5.04911	13.603	17.2181	40.1194	54.2013	-2.34092	1.52072e-05	0.000160805
UBALD2	22.5928	24.6893	18.3605	42.1729	68.1997	57.0824	-1.35132	1.52366e-05	0.000160983
CMSS1	24.2728	27.385	16.4575	9.11936	5.61607	4.55899	1.81896	1.52568e-05	0.000161062
MT1X	5.26133	4.92074	7.68252	1.71194	1.00056	1.26639	2.16452	1.54884e-05	0.000163371
LOC200772	0	0.0427891	0.634337	4.27984	13.8142	1.13975	-4.76071	1.5509e-05	0.000163454
KISS1	1.0169	0.0427891	0.105723	2.43622	2.48527	37.77	-5.19129	1.58219e-05	0.000166614
UGDH	160.36	193.749	298.949	79.1771	88.9856	66.6752	1.47559	1.604e-05	0.000168771
OPN3	3.40439	2.01109	3.27741	9.15228	17.7842	9.97279	-2.08361	1.60678e-05	0.000168923
LRRC75A-AS1	509.774	441.968	195.27	145.877	113.645	74.0203	1.78187	1.60976e-05	0.000169098
CNNM2	5.12869	5.26306	3.31265	13.7613	16.3641	17.8244	-1.80787	1.63352e-05	0.000171453
MANF	79.8926	87.632	92.1902	40.0001	29.1132	42.4556	1.21895	1.64497e-05	0.000172512
OXER1	0.132639	0.299523	0.599096	2.4033	4.09908	1.32971	-2.88368	1.70793e-05	0.000178968
FOS	3.4486	2.56734	34.1837	118.782	165.19	92.2879	-3.22468	1.7162e-05	0.000179686
BNIP3	190.69	139.492	66.0062	41.7449	48.4789	40.2078	1.60263	1.74856e-05	0.000182774
HECTD4	34.8397	32.9476	50.324	87.7697	108.836	86.6525	-1.26141	1.74814e-05	0.000182774
C7orf31	2.56434	2.3534	1.23343	7.83541	8.26272	10.2577	-2.10161	1.75337e-05	0.000183126
PHF11	0.221064	0.171156	0.458132	1.61317	1.9043	1.67796	-2.566	1.75519e-05	0.000183166
PXDC1	207.049	142.445	115.837	55.6709	49.3827	67.0868	1.43449	1.76444e-05	0.000183981
SH3RF1	92.9354	68.3769	91.0978	35.5556	38.2151	37.5484	1.18101	1.76873e-05	0.000184278
ENTPD6	59.8642	73.8967	88.0318	27.4568	25.7887	38.0233	1.28102	1.78926e-05	0.000186264
APH1B	18.0831	16.0887	18.431	45.9589	48.1562	36.1553	-1.30791	1.81155e-05	0.000188431
PLTP	12.7775	6.11884	19.4882	43.2923	61.7122	31.4064	-1.82778	1.82846e-05	0.000190034
ZNF610	1.59166	0.89857	1.72681	5.20166	6.87484	6.49023	-2.13196	1.83046e-05	0.000190088
FLJ46906	15.0766	19.2123	3.27741	2.8642	0.871459	1.23473	2.91443	1.83327e-05	0.000190224
PTX3	428.865	795.064	1082.81	100.181	204.47	294.118	1.94577	1.83692e-05	0.000190447
DMD	63.5781	23.4484	3.45361	4.70783	2.74348	1.42468	3.34759	1.8517e-05	0.000191824
DOCK4	15.3419	23.0633	20.6159	55.638	55.7734	40.2394	-1.36099	1.86832e-05	0.000193389
LGALSL	7.51618	6.84625	2.96024	1.58025	0.580973	0.88647	2.50087	1.87636e-05	0.000194064
LPXN	21.1337	20.4532	56.0683	8.95475	8.84369	9.24462	1.85262	1.8965e-05	0.000195988
PTGER2	1.45902	3.97938	22.7304	90.5352	112.031	44.0386	-3.12752	1.8998e-05	0.000196169
PSG1	0.574767	0.171156	2.39638	9.1852	7.6172	10.4793	-3.09893	1.91672e-05	0.000197755
TSC22D3	119.817	76.2073	23.3295	17.2181	23.2389	14.1519	2.00553	1.95307e-05	0.000201343
LOC101928674	0.132639	0.0427891	0.281927	1.21811	1.16195	1.04477	-2.82352	1.96464e-05	0.000202372
CYR61	1249.23	1201.47	1288.8	313.285	268.216	624.74	1.63231	1.99219e-05	0.000204879
SEC61G	108.631	103.336	65.2662	37.9919	40.8617	36.5669	1.26389	1.99158e-05	0.000204879
ZNF703	88.0278	67.0077	34.7123	18.6338	27.0152	18.7742	1.5579	2.02462e-05	0.000208046
FGFRL1	70.6963	81.9839	156.434	39.9672	34.7938	39.3846	1.43742	2.038e-05	0.000209252
SLC20A1	172.386	189.17	522.2	68.7738	52.7394	107.136	1.95051	2.05071e-05	0.000210388
IL6R	0.795831	0.599047	3.55933	15.0782	15.2667	6.42691	-2.87925	2.06558e-05	0.000211743
GVINP1	0.442128	0.171156	0.352409	1.28395	1.48471	5.28716	-3.04261	2.11424e-05	0.000216557
DSTN	1959.2	993.519	839.227	487.441	387.089	303.078	1.68706	2.14431e-05	0.000219461
GSTM5	0.707405	0.599047	1.83253	5.06997	43.6698	1.99456	-4.00337	2.14785e-05	0.000219646
TP53INP2	37.183	33.2043	35.2762	104.659	87.9205	59.6468	-1.25512	2.1859e-05	0.000223358
IGFBP7	2085.7	875.036	428.177	318.585	262.858	210.98	2.09645	2.1878e-05	0.000223373
SAV1	36.4314	34.488	31.6816	75.1607	124.038	61.0082	-1.34262	2.19359e-05	0.000223785
RRAD	2.03379	0.427891	0.0704818	6.97944	6.45525	19.0908	-3.68727	2.22827e-05	0.000227141
ATXN7L1	4.86341	5.60537	6.0262	14.2881	15.9445	24.5996	-1.73159	2.24181e-05	0.000228338
CDH13	340.174	125.286	99.6966	51.4569	56.4189	50.3389	1.83658	2.27018e-05	0.000231043
DPP4	20.9569	20.4104	11.8762	1.18519	0.290486	4.55899	3.13744	2.29685e-05	0.000233571
ATP8B3	1.85694	1.32646	2.99548	7.83541	8.90825	9.21296	-2.06337	2.30685e-05	0.000234401
OSBPL5	43.0191	46.2122	38.6945	98.0743	123.36	79.2125	-1.2328	2.3321e-05	0.000236777
COPG2IT1	1.63588	2.65292	1.97349	0.493828	0.0322763	0	3.54878	2.3346e-05	0.000236842
RPS8	1198.21	1209.05	588.735	396.314	325.377	272.115	1.59197	2.34541e-05	0.00023775
RPS12	570.301	600.887	236.255	160.297	137.529	155.196	1.63536	2.36333e-05	0.000239377
IARS	533.163	476.67	175.641	127.803	101.961	127.43	1.7306	2.38765e-05	0.000241647
BISPR	0.795831	0.385102	0.352409	1.3498	3.58266	5.66708	-2.78823	2.39767e-05	0.000242469
MTHFR	9.81525	10.5261	10.7485	31.3746	29.9201	23.5548	-1.44783	2.41674e-05	0.000244204
HIST3H2A	0.61898	0.684625	0.422891	2.107	1.80747	13.6137	-3.33823	2.41994e-05	0.000244334
UQCRH	77.9472	80.9141	52.227	31.605	29.8555	28.0821	1.23685	2.44076e-05	0.00024624
VAMP5	30.949	36.4563	18.7834	54.3211	75.6233	105.3	-1.44904	2.48044e-05	0.000250045
TMEM37	1.68009	1.62598	1.3744	0.197531	0.355039	0.284937	2.46078	2.51147e-05	0.000252973
GGCT	29.49	33.6322	31.7168	12.9383	11.1999	12.9805	1.35304	2.54781e-05	0.000256138
PITPNM1	24.936	19.683	30.1662	56.6256	69.8458	54.4546	-1.27394	2.54892e-05	0.000256138
RPS2	808.918	840.121	652.45	348.709	275.058	253.594	1.39131	2.54633e-05	0.000256138
MEIS3	13.6176	4.57843	2.07921	37.2676	57.2904	19.6923	-2.49571	2.57099e-05	0.000258152
ZNF281	151.252	124.473	65.5833	38.3869	43.4761	44.5135	1.43305	2.57971e-05	0.000258825
ABCA1	25.6434	30.4658	12.0524	95.671	90.5995	38.7198	-1.7233	2.61533e-05	0.000262191
SLC7A7	2.65277	1.1553	0.422891	8.52677	9.10191	7.47168	-2.57372	2.63335e-05	0.000263791
MTHFD1L	118.314	108.513	88.8776	47.0454	25.2078	49.6107	1.37312	2.6361e-05	0.000263859
MIR155HG	1.85694	2.48177	2.67831	0.724281	0.193658	0.158298	2.69515	2.65884e-05	0.000265925
URB1	68.4857	53.5719	60.3325	25.0865	24.3363	29.8234	1.20241	2.68755e-05	0.000268587
NETO2	18.5252	16.6877	21.215	4.67491	3.77632	7.97823	1.77923	2.72316e-05	0.000271932
CYP4V2	15.0766	13.3074	19.453	29.3992	45.0577	55.2461	-1.43817	2.7428e-05	0.000273678
C3	14.4576	9.07128	0.38765	75.852	43.2179	127.05	-3.36389	2.74993e-05	0.000274176
TIPARP	96.9145	119.467	98.3574	50.3046	30.4688	48.4709	1.28395	2.77762e-05	0.000276707
TRIB3	171.988	133.716	3.94698	9.81072	9.00508	10.8593	3.38262	2.77967e-05	0.000276707
STEAP2	7.25091	12.7511	23.6819	65.9425	69.168	28.462	-1.90311	2.81976e-05	0.00028048
POP3	0.442128	0.427891	0.493373	2.20577	2.51755	1.86792	-2.25897	2.83785e-05	0.000282058
C1GALT1	96.4282	156.266	232.061	32.5597	41.0877	74.3052	1.71209	2.86065e-05	0.000283949
CYB561	30.0205	25.4167	38.4478	68.9055	66.1341	82.98	-1.21492	2.86133e-05	0.000283949
MCRIP1	89.7079	85.8349	65.7596	41.712	34.9229	26.1825	1.23056	2.87653e-05	0.000285235
TSPAN12	0.92847	0.941359	0.493373	9.81072	4.29274	1.89958	-2.75853	2.90764e-05	0.000288096
HERPUD1	273.633	279.156	53.7776	50.6997	56.1607	30.9315	2.138	2.96327e-05	0.00029338
EBF4	2.7412	0.727414	0.246686	11.9506	7.84313	8.8647	-2.95223	2.98025e-05	0.000294832
LOC90768	14.4576	14.9762	4.82801	2.23869	1.2265	3.13431	2.37257	3.01067e-05	0.00029761
CASP4	50.9774	56.9522	37.9545	117.531	90.7608	197.968	-1.47771	3.01459e-05	0.000297766
TMEM267	31.6122	26.2725	21.1093	10.6996	9.26329	7.3767	1.53006	3.0297e-05	0.000299028
ADGRA3	30.9932	32.3057	26.6421	61.2347	117.873	55.721	-1.38461	3.03511e-05	0.000299329
PIKFYVE	42.3117	41.9761	44.7207	90.173	114.936	84.4047	-1.16601	3.0708e-05	0.000302615
RAG1	0.530554	0.556258	0.740059	3.06173	2.80803	2.46945	-2.1755	3.07417e-05	0.000302713
AFAP1	334.868	349.159	240.695	145.185	104.769	105.965	1.37741	3.11584e-05	0.00030658
EGF	15.5187	6.2472	2.39638	0.790125	0.903735	1.67796	2.83409	3.12803e-05	0.000307304
PRR5	6.63193	4.19333	1.72681	0.724281	0.225934	0.88647	2.76104	3.12711e-05	0.000307304
PAQR5	1.63588	1.54041	13.8497	33.2182	49.415	41.6641	-2.86361	3.1434e-05	0.000308576
PSME2	48.7668	38.8097	33.8665	88.7574	76.4625	205.883	-1.61163	3.17426e-05	0.000311366
RPS3	866.306	897.886	372.285	265.482	215.186	220.225	1.60793	3.17907e-05	0.000311598
RPS5	518.749	503.157	194.177	154.272	123.489	104.319	1.67022	3.19545e-05	0.000312963
TMEM198B	3.31596	5.0919	11.9467	40.2635	35.0843	15.1966	-2.14992	3.24694e-05	0.000317761
RPL23P8	6.98563	6.67509	1.62108	1.08642	0.77463	0.664853	2.58895	3.31096e-05	0.000323778
BIRC6	95.8092	91.8253	119.678	229.564	277.899	250.08	-1.30149	3.32143e-05	0.000324553
LY96	10.169	10.6973	5.63855	2.27161	0.968288	2.50111	2.20325	3.42019e-05	0.000333947
CYP27C1	16.9335	14.7194	26.0078	4.41153	0.161381	0.791492	3.42385	3.43458e-05	0.000335095
KIAA1456	2.60856	3.59428	1.44488	18.2716	9.87654	7.28172	-2.21298	3.52411e-05	0.00034341
LHFPL2	44.2571	39.3232	45.778	86.6833	159.638	84.9745	-1.3566	3.52519e-05	0.00034341
AHRR	39.0841	56.6527	53.249	152.395	109.384	102.482	-1.28959	3.53954e-05	0.000344281
C1RL-AS1	3.18332	1.79714	5.18042	14.4527	14.6211	11.7774	-2.0023	3.53884e-05	0.000344281
BDKRB1	14.0155	4.49285	15.7174	20.7737	47.1556	88.9003	-2.19507	3.54877e-05	0.000344915
BAZ2A	59.0684	54.6416	91.0273	152.593	175.583	198.348	-1.36242	3.57038e-05	0.00034654
BRINP1	4.55392	8.47224	1.26867	0.790125	0.0322763	0.094979	3.9449	3.57092e-05	0.00034654
ACAN	415.247	17.843	31.5759	6.25516	0.322763	0.0316597	6.13298	3.63912e-05	0.00035289
CD248	428.422	617.061	391.35	1127.31	1285.11	1382.07	-1.40102	3.67226e-05	0.000355832
KCNH1	29.0478	18.4421	12.7572	0.888891	6.55208	1.29805	2.7831	3.72118e-05	0.000360299
LAMA1	6.01295	6.84625	10.2199	0.987656	0.548696	2.56443	2.48847	3.73599e-05	0.00036128
PRSS35	1.45902	0.684625	0.176205	6.09055	3.22763	6.36359	-2.76427	3.73699e-05	0.00036128
SEH1L	42.4001	42.7035	43.0996	20.7737	14.7503	18.141	1.25622	3.74858e-05	0.000362125
CYB5R2	6.01295	1.24088	4.72228	14.7161	17.0741	23.6814	-2.20994	3.76038e-05	0.000362991
EXTL1	38.3767	4.27891	13.3563	3.98355	2.38844	1.89958	2.75746	3.79472e-05	0.000366028
MYOZ3	0.176851	0.256734	1.62108	6.22224	5.0351	4.87559	-2.94263	3.80949e-05	0.000367175
TUBB2B	14.0597	8.68618	2.74879	1.21811	1.03284	2.02622	2.56981	3.9181e-05	0.000377358
CFH	108.321	103.122	89.4062	170.535	283.321	373.996	-1.46035	3.92594e-05	0.000377827
RPL5	896.062	928.437	484.633	319.77	279.803	216.14	1.50118	3.93458e-05	0.000378373
RPL23A	130.472	133.288	68.2617	47.3746	44.6058	38.1499	1.35107	3.98681e-05	0.000383106
LINC01204	2.96226	2.26782	2.25542	0.329219	0.25821	0.791492	2.42571	4.11464e-05	0.000395092
ITPKB	4.37707	4.62122	4.22891	15.605	16.1704	11.3342	-1.7037	4.13609e-05	0.000396605
SP6	0.176851	0.256734	0.246686	1.25103	1.25877	1.26639	-2.44367	4.13662e-05	0.000396605
S1PR1	4.95184	6.41836	9.76173	48.1976	24.4331	12.8538	-2.01406	4.14859e-05	0.000397454
SBDSP1	69.1931	52.9301	43.8749	25.1523	19.6885	24.5996	1.25691	4.1701e-05	0.000399214
RHOB	361.705	336.579	306.103	93.3994	166.481	125.784	1.38085	4.197e-05	0.000401488
GNG11	33.7344	26.2297	123.343	247.968	399.838	185.209	-2.18364	4.20494e-05	0.000401645
KCNJ2	0.0442128	0.342313	2.00873	7.60495	16.1381	5.5721	-3.59016	4.20311e-05	0.000401645
LAMB3	6.85299	4.3217	6.37861	28.247	11.2967	22.795	-1.8273	4.2384e-05	0.000404247
RPL24	362.766	369.869	176.205	115.72	114.71	97.2268	1.47174	4.24094e-05	0.000404247
SOX13	6.67614	5.51979	3.94698	13.9918	15.5572	24.9478	-1.75617	4.24171e-05	0.000404247
BAHCC1	21.0011	25.2455	39.646	71.0454	67.0055	68.6381	-1.2659	4.28984e-05	0.00040839
HPS3	21.0895	22.1219	26.3954	43.2594	55.1279	66.4853	-1.24355	4.29365e-05	0.00040839
SPCS3	380.009	233.286	174.724	97.8438	100.992	89.1219	1.45227	4.29479e-05	0.00040839
KRT10	26.7046	38.8953	15.2241	6.0247	10.4575	3.00767	2.05107	4.30415e-05	0.000408975
LGALS3	67.4246	112.92	144.805	276.972	411.135	246.407	-1.52293	4.36482e-05	0.00041443
SCG2	1.76851	0.684625	1.05723	1.71194	6.48753	29.8234	-3.43367	4.38258e-05	0.000415807
RPL23	856.182	814.832	395.403	265.811	260.147	169.348	1.57137	4.44056e-05	0.000420681
VMP1	359.362	331.915	245.594	117.498	127.072	133.699	1.30836	4.43957e-05	0.000420681
NCKAP5	9.10784	5.22027	12.4753	30.8807	35.6007	20.1672	-1.69088	4.45829e-05	0.000422047
BAIAP2L1	49.3415	20.8811	22.0961	10.535	7.42354	10.5427	1.69473	4.48134e-05	0.000422412
GCA	0.795831	0.213945	0.422891	2.04116	1.61381	8.57977	-3.08719	4.47653e-05	0.000422412
JUN	90.1058	106.63	150.796	193.021	548.503	357.944	-1.66146	4.48203e-05	0.000422412
MAOA	0.751618	0.256734	0.0704818	3.35803	6.03566	1.10809	-3.28948	4.4751e-05	0.000422412
NANS	75.6482	65.2533	49.4078	28.1811	26.9507	28.9053	1.17886	4.47356e-05	0.000422412
RPL9	42.0906	39.1092	4.79276	2.73252	3.84087	6.93347	2.66864	4.46796e-05	0.000422412
FAM57A	32.5406	44.7574	36.6858	18.1729	15.1053	11.8407	1.33687	4.51657e-05	0.000425352
RPL37A	694.053	692.284	245.735	178.963	188.332	147.502	1.66457	4.55591e-05	0.00042874
GRAMD3	102.043	68.5909	43.8045	24.461	14.9116	33.9075	1.54861	4.62322e-05	0.000434753
FADS3	151.075	119.553	76.3318	50.4692	43.7989	45.3683	1.31285	4.65417e-05	0.000437019
PHF21A	35.6798	35.2582	28.4394	74.8973	90.5349	59.0769	-1.17595	4.65267e-05	0.000437019
TENM3	151.65	176.762	27.8756	35.5556	15.9445	27.7655	2.16797	4.68414e-05	0.000439509
NCF2	6.32244	2.69571	2.64307	0.164609	0.0322763	0.88647	3.40744	4.73377e-05	0.000443839
ARID4B	41.2506	41.9761	51.1346	88.5269	102.703	103.116	-1.13109	4.77008e-05	0.000446915
MEX3A	6.98563	6.93183	8.31686	33.2511	19.1398	16.7163	-1.63479	4.80327e-05	0.000449549
SHMT2	248.432	222.845	83.8381	61.3005	61.0667	61.2298	1.59606	4.80526e-05	0.000449549
MSL2	22.1506	21.0094	21.0036	37.1359	53.9982	64.1108	-1.27465	4.94238e-05	0.000462038
TMEM229B	0.530554	0.855781	0.140964	1.28395	2.77576	14.7851	-3.62402	5.00907e-05	0.000467929
OGFR	32.6291	34.0173	30.9063	57.317	64.0684	133.224	-1.38402	5.01972e-05	0.000468581
LINC01410	0.442128	0.599047	2.18494	7.60495	5.35786	5.79372	-2.52029	5.06632e-05	0.000472584
DLC1	399.198	321.56	249.189	131.095	114.387	140.126	1.3307	5.1668e-05	0.000481605
C10orf142	0.61898	1.83993	0.704818	8.7243	6.03566	2.97601	-2.48514	5.24627e-05	0.000488655
TDRD9	3.66967	10.2266	6.73102	0.0987656	1.48471	0.94979	3.01788	5.29492e-05	0.000492826
HIST1H1C	8.93099	3.59428	6.9777	16.6256	21.851	28.2404	-1.7737	5.36211e-05	0.000498716
FAM69A	63.2244	55.5402	39.1527	108.379	129.17	141.17	-1.26219	5.38147e-05	0.000500151
TGFB2	194.183	60.9744	47.6457	326.684	546.953	331.192	-1.99249	5.38904e-05	0.00050049
LOC100652768	5.1729	3.80823	5.74427	1.48148	0.806906	1.26639	2.04734	5.41974e-05	0.000502974
RPL6	400.878	402.602	281.575	163.721	148.309	121.51	1.32348	5.45367e-05	0.000505755
TXNL4A	72.4206	69.575	69.037	38.3211	29.0164	29.8551	1.11846	5.47647e-05	0.0005075
ZNF532	106.553	88.8301	75.4508	183.177	225.03	254.227	-1.29045	5.51941e-05	0.000511107
EGFR	25.7761	46.8112	60.6496	106.897	105.35	140.094	-1.40246	5.53065e-05	0.000511775
DKC1	54.2934	60.8033	59.8743	26.3704	22.2061	29.6018	1.16216	5.59879e-05	0.000517705
SLC35D1	40.8085	40.6068	37.9545	79.638	86.9845	84.4996	-1.07296	5.62408e-05	0.000519667
RNF41	140.818	111.979	57.5837	45.498	34.697	38.5931	1.38534	5.65539e-05	0.000522181
P4HA1	613.718	595.966	116.401	84.4117	102.639	132.971	2.05084	5.71713e-05	0.0005275
INSC	0	0.0427891	2.99548	9.11936	54.2564	34.6673	-4.99631	5.76357e-05	0.0005314
ZNF702P	3.00647	2.69571	2.04397	9.1852	8.03679	10.511	-1.84058	5.77572e-05	0.000532134
RPL27A	435.939	343.81	258.563	147.325	143.758	116.729	1.3482	5.78596e-05	0.000532693
RPL7	55.2218	64.2692	30.3777	21.3005	20.1404	15.3233	1.40014	5.80897e-05	0.000534425
BCL2L11	6.36665	6.58952	2.67831	20.6749	34.9875	10.321	-2.07845	5.8159e-05	0.000534677
ASB1	81.3958	73.8539	74.0412	41.6791	34.5679	21.7185	1.22678	5.84053e-05	0.000536554
MAP3K9	0.265277	0.513469	0.422891	2.23869	1.38788	2.50111	-2.33372	5.85735e-05	0.000537711
LAP3	50.1816	58.1503	55.0111	99.1936	111.902	526.247	-2.17434	5.98026e-05	0.0005486
MYCBP2	66.0098	65.4245	51.0993	109.268	160.316	181.442	-1.30514	6.01539e-05	0.000551425
DRAM1	57.4325	41.3342	37.0382	79.8685	109.223	157.443	-1.35164	6.02338e-05	0.000551761
CNKSR3	7.11827	8.6006	6.48433	21.0371	17.3969	25.3277	-1.52195	6.06395e-05	0.000555078
FCRLB	1.23796	2.09666	2.85451	0.329219	0.225934	0.569874	2.44773	6.09921e-05	0.000557904
TTC28-AS1	2.65277	1.66877	1.12771	8.49385	8.32727	5.66708	-2.04738	6.11732e-05	0.00055916
PHKA1	10.39	10.6117	12.2991	2.56791	2.22706	4.36903	1.85986	6.24591e-05	0.000570505
IL17D	1.98958	2.52455	7.25963	0.790125	0.677801	0.696513	2.44025	6.25852e-05	0.000571247
YPEL1	1.68009	2.78129	1.19819	11.5227	17.526	3.26094	-2.51284	6.32049e-05	0.00057649
LINC01089	6.10137	5.04911	9.97318	45.9589	24.6268	12.189	-1.96817	6.36151e-05	0.000579817
ARHGAP22	37.2272	36.4135	87.1156	21.0371	15.073	19.629	1.52836	6.37428e-05	0.000580565
DOCK5	80.5116	98.3293	275.408	49.4487	36.214	49.674	1.747	6.39746e-05	0.00058226
GTF3A	83.7391	77.1915	83.38	41.4816	33.3414	41.0309	1.07634	6.41749e-05	0.000583667
DENND2A	1.50324	0.0855781	5.81475	20.4116	17.9133	47.2046	-3.52318	6.44334e-05	0.0005856
TGFBR3	5.30554	20.3676	33.9722	85.6957	180.553	40.3027	-2.36069	6.46793e-05	0.000587415
RPL7A	661.822	698.917	373.166	247.441	223.255	171.025	1.43397	6.48607e-05	0.000588643
NUPR1	246.354	188.186	21.8141	35.9836	28.274	20.1039	2.43524	6.50538e-05	0.000589975
ANKFY1	63.7991	72.0996	81.8647	145.515	152.441	250.555	-1.33262	6.52723e-05	0.000591536
NYAP1	0.265277	0.513469	1.48012	4.64199	4.4864	3.54588	-2.46244	6.57892e-05	0.000595797
PDE4A	19.4094	14.3771	7.40059	35.4239	46.6715	35.8071	-1.51845	6.60628e-05	0.000597849
BMF	6.14558	3.5087	1.5506	23.3745	16.9773	10.0045	-2.1701	6.64811e-05	0.000600782
RPS27L	273.456	198.498	189.42	95.8027	75.9783	99.9812	1.28304	6.64433e-05	0.000600782
MAMDC2	0.795831	0.684625	2.22018	3.4568	7.42354	9.40292	-2.44054	6.68828e-05	0.000603983
NAGS	1.32639	0.941359	0.599096	3.1605	3.90543	5.82538	-2.17184	6.69319e-05	0.000603999
FAM84A	1.19375	1.1553	0.634337	1.90947	2.77576	34.0341	-3.69503	6.70047e-05	0.000604228
CXCL12	610.314	1242.64	1054.58	4649.89	8008.06	1092.35	-2.24159	6.71877e-05	0.000605449
SRPRB	81.3958	79.93	59.2047	30.8149	30.7593	38.7514	1.13596	6.75915e-05	0.000608657
TIAM1	12.1585	16.9017	17.7614	3.68725	4.87372	6.01534	1.68274	6.76637e-05	0.000608877
PANX1	32.0543	26.1869	14.0611	53.103	52.6749	92.5412	-1.45635	6.80169e-05	0.000611624
DANCR	19.2768	16.3026	10.1141	5.62964	4.32502	3.19763	1.79522	6.80977e-05	0.000611919
EDIL3	1552.53	1100.19	582.779	456.626	260.469	334.358	1.62158	6.86069e-05	0.00061606
LAG3	0.486341	0.513469	1.65632	1.67902	2.13023	52.4284	-4.39148	6.96413e-05	0.000624908
STAT6	131.887	124.473	162.884	319.342	354.555	326	-1.2539	7.01395e-05	0.000628936
ANKRD29	0.265277	0.47068	4.36987	28.3787	24.1426	5.76206	-3.5015	7.11774e-05	0.00063614
DIMT1	46.114	43.2597	48.562	22.7819	18.4943	19.7873	1.17554	7.1105e-05	0.00063614
MTMR11	10.169	13.8637	28.6861	47.4734	42.2173	69.7779	-1.59534	7.10607e-05	0.00063614
NMNAT2	12.9544	14.7194	11.1361	5.20166	2.453	1.36137	2.10468	7.11374e-05	0.00063614
RPL18A	77.284	71.1154	24.3162	22.1235	17.3324	18.0143	1.58695	7.11926e-05	0.00063614
SCNN1D	1.68009	2.39619	2.64307	8.32924	9.61833	6.58521	-1.86382	7.15164e-05	0.000638586
CIR1	24.1844	29.3105	34.3599	53.4981	64.8107	81.7136	-1.18647	7.16683e-05	0.000639494
PRKD2	17.5083	20.496	23.6467	44.675	35.3425	92.9844	-1.48811	7.2113e-05	0.000643012
TCEA1	145.858	109.797	49.8307	37.2346	38.2796	37.4534	1.43485	7.2201e-05	0.000643346
CSF1	74.4544	57.9364	100.119	151.638	175.777	335.561	-1.51148	7.29052e-05	0.000649167
SNHG8	48.5899	45.5276	11.7705	11.4568	9.74743	4.81227	2.02419	7.45787e-05	0.000663605
CARD10	10.0805	19.6402	23.7876	5.13581	3.38901	6.52189	1.82987	7.52659e-05	0.000669252
POLR1E	24.4497	31.1932	23.0828	10.5021	8.03679	10.9226	1.41741	7.56015e-05	0.000671767
B3GNT8	0.353703	0.385102	0.740059	2.13992	2.96942	1.89958	-2.2184	7.59593e-05	0.000674476
PGM1	151.429	141.589	102.481	62.9796	58.7751	47.2679	1.22631	7.65226e-05	0.000679004
PURG	0.176851	0.47068	0.704818	2.73252	2.90486	1.61464	-2.39247	7.77548e-05	0.000689458
SUGCT	21.7527	17.244	13.3211	6.88067	5.45469	4.71729	1.61619	7.84314e-05	0.000694492
UBL3	65.7003	96.3182	86.305	36.9054	43.1856	34.3824	1.11719	7.84114e-05	0.000694492
ZCCHC24	74.366	93.4941	84.0144	205.334	224.03	163.902	-1.23591	7.88168e-05	0.000697419
CCDC152	0.397916	0.213945	2.00873	5.76133	6.64891	5.69874	-2.76527	7.88803e-05	0.000697497
LOXL4	66.3193	56.3532	57.2665	12.9054	24.4331	31.9763	1.37593	7.96161e-05	0.000703515
HIST1H2BK	20.9127	8.90013	18.3253	36.9384	35.1166	73.3871	-1.5948	8.03425e-05	0.000708951
UBR4	161.554	140.348	160.699	293.499	451.028	379.409	-1.28069	8.03196e-05	0.000708951
NPC1	50.0931	39.152	68.0855	104.659	129.525	143.988	-1.26488	8.06359e-05	0.000711047
SAP30L-AS1	2.34328	1.66877	2.78403	0.460906	0.484144	0.601534	2.1273	8.07881e-05	0.000711897
C9orf69	55.3987	52.5022	51.6632	26.3375	21.3669	25.1378	1.13111	8.09974e-05	0.000713247
ZNF516	23.6981	18.3137	13.6382	40.6914	57.6454	39.5746	-1.30988	8.14598e-05	0.000716824
LOC145694	3.8023	2.43898	1.5506	0.625516	0.387315	0.601534	2.25817	8.16062e-05	0.000717121
PPFIA4	11.2743	11.6814	9.97318	3.42388	2.38844	0.506555	2.37982	8.15957e-05	0.000717121
RPSA	350.166	349.159	206.794	153.515	91.3095	95.3272	1.41345	8.23583e-05	0.000723232
NINL	11.1416	12.2377	13.6382	37.6956	36.7949	21.6552	-1.37621	8.32631e-05	0.000730673
PCED1A	16.0935	11.8526	22.0608	48.8561	45.1868	32.9577	-1.34349	8.37074e-05	0.000734068
PDLIM7	520.518	340.387	358.823	138.14	120.1	207.624	1.38852	8.41616e-05	0.000737542
GDNF	64.0202	43.3881	58.7114	27.3252	22.9161	23.5548	1.17052	8.5238e-05	0.000746462
FBXO32	103.149	40.1361	15.8232	128.033	314.952	288.198	-2.20043	8.62151e-05	0.0007545
C10orf25	1.3706	1.66877	1.23343	4.60906	5.35786	5.7304	-1.87603	8.63456e-05	0.000755124
PTEN	129.455	134.486	77.7767	262.98	323.214	267.777	-1.32149	8.65983e-05	0.000756815
OLFML2A	4.28865	8.72897	11.7352	25.2182	77.0757	13.8669	-2.22877	8.77371e-05	0.000766242
NDUFAF8	16.8893	14.206	21.7789	6.09055	6.77801	5.03389	1.56224	8.89999e-05	0.000776738
PCSK4	0.707405	0.599047	1.02199	3.19342	3.06624	3.22929	-2.01291	8.93672e-05	0.000779409
AGAP11	0.574767	1.1553	2.00873	6.18931	7.97224	3.7675	-2.24857	8.9832e-05	0.000782927
GPR173	5.43818	5.81931	9.05692	19.5885	20.7859	18.6159	-1.53548	8.99589e-05	0.000783498
RPS20	742.422	730.794	312.094	230.717	215.283	185.652	1.49893	9.11663e-05	0.000793471
ZFYVE26	23.8749	21.908	32.6683	47.7697	49.5441	137.15	-1.57904	9.12379e-05	0.000793551
GOLGA8A	40.3663	36.927	37.1087	20.1153	15.2344	12.3789	1.26103	9.28377e-05	0.000806915
PTGFRN	92.0069	100.725	50.3945	39.4075	13.5883	6.64853	2.02705	9.29553e-05	0.000807387
FCGRT	44.4339	44.3295	40.809	93.3006	100.831	77.5662	-1.06825	9.40275e-05	0.000816144
PMAIP1	6.58771	10.7401	13.6735	16.0988	28.274	88.6154	-2.09976	9.43974e-05	0.000818797
CEP350	41.2064	46.9396	55.0111	94.42	121.004	99.7912	-1.13844	9.4533e-05	0.000819415
COPRS	48.1478	50.106	37.3554	18.0412	18.2038	22.9849	1.19458	9.51766e-05	0.000824432
ANXA2	2611.12	2807.01	1727.4	1069.34	787.379	950.075	1.34811	9.57575e-05	0.000828901
IL17RE	0.795831	0.641836	2.88976	5.5638	8.32727	8.95968	-2.38656	9.64706e-05	0.000834506
INPP4B	15.9166	18.9983	20.4397	2.46914	2.35617	8.51645	2.0513	9.68578e-05	0.000837283
SEMA4B	9.85946	18.057	19.2063	35.391	43.2502	40.651	-1.33895	9.6923e-05	0.000837283
LIN7A	19.0999	24.6037	23.4	11.0947	4.80916	4.81227	1.6954	9.74823e-05	0.000841545
EPOR	1.63588	1.1553	2.46686	4.77367	9.23101	7.31338	-2.01218	9.76677e-05	0.000842574
ARHGEF28	17.6409	21.7368	21.8846	39.1441	36.6658	112.772	-1.6218	9.80467e-05	0.000845271
SLC4A5	25.8203	19.8969	1.97349	2.63375	2.16251	2.2795	2.74974	9.83971e-05	0.000847719
KCNG1	35.5029	16.6449	2.22018	2.107	2.51755	3.07099	2.8177	9.87038e-05	0.000849768
SCRG1	36.6524	12.6228	12.2991	2.56791	2.67893	0.0316597	3.54107	9.87684e-05	0.000849768
CD82	19.1884	19.7685	20.7921	29.9918	46.7037	94.5674	-1.51898	9.93068e-05	0.000853824
ADAMTS2	868.959	767.935	399.879	316.741	154.216	77.0913	1.89388	9.9609e-05	0.000855268
KLHL35	2.82962	2.05388	1.5506	0.493828	0.580973	0.316597	2.19634	9.95888e-05	0.000855268
LOC100287846	0.530554	0.213945	0.105723	1.67902	2.35617	1.10809	-2.60592	0.000101275	0.000868985
CDKN2B	154.347	32.9476	14.8012	7.60495	15.5572	12.4739	2.50293	0.000102567	0.000879479
IQSEC2	17.3756	17.1584	25.5497	41.8766	45.0254	53.1566	-1.22004	0.00010266	0.00087969
CMTR1	51.2427	48.5228	48.3505	90.8644	94.5049	177.231	-1.29162	0.000102875	0.000880934
ADAMTS5	32.8944	24.6465	60.2267	103.572	149.149	75.445	-1.47785	0.000104832	0.000896747
MFSD12	27.8541	23.534	27.5936	48.033	48.5758	100.108	-1.31636	0.000104862	0.000896747
SERINC2	41.7369	19.4262	44.2978	70.0907	100.024	94.4724	-1.32665	0.000105083	0.00089803
CEBPD	97.0914	76.9347	42.5005	205.07	251.174	139.777	-1.461	0.000105254	0.000898895
TLR1	0.442128	0.641836	0.669577	2.66667	1.67837	3.6092	-2.1682	0.00010579	0.000902861
SGIP1	1.14953	1.45483	36.2981	132.05	229.194	149.212	-3.71232	0.000106331	0.000906871
RAI1	50.27	43.4737	44.1569	98.1072	96.9579	90.7999	-1.05171	0.000106417	0.000906999
EPRS	372.758	390.065	258.598	140.083	134.14	152.283	1.25987	0.000107131	0.000912476
NMI	11.9375	12.5372	10.3608	22.5515	21.6251	83.8031	-1.87717	0.000108268	0.000921544
HTRA1	1438.95	906.016	412.389	402.503	143.791	107.706	2.0759	0.000108689	0.000924287
LRP12	103.723	79.2454	74.4288	39.9342	44.3799	37.1368	1.08342	0.000108735	0.000924287
SLC26A11	13.3081	12.0237	16.2108	34.8643	33.2123	30.6466	-1.24787	0.000108851	0.000924653
XPOT	414.186	416.466	133.211	112.329	109.836	93.586	1.60994	0.000109089	0.000926054
PAPSS1	167.699	165.722	125.74	72.0989	63.5197	66.6436	1.18265	0.000109344	0.000926986
RABGGTB	76.3998	67.8635	57.9361	32.461	30.146	33.3376	1.07523	0.000109338	0.000926986
PCDHGB5	14.7229	15.7036	20.6159	34.9301	43.9925	40.0811	-1.22032	0.000110197	0.000933594
BAZ2B	22.5485	27.0855	23.9991	61.1359	61.1312	41.949	-1.15701	0.000110353	0.000934294
IMPDH2	152.048	184.849	147.378	85.1689	60.6471	63.4776	1.21024	0.000110802	0.000937473
RPS23	534.135	621.041	284.183	212.939	175.68	143.038	1.43681	0.000111491	0.000942681
RPS13	413.125	412.743	183.041	137.91	130.267	100.678	1.45159	0.000112456	0.000950211
PITX1	9.19627	9.28523	7.753	1.18519	2.96942	0.316597	2.54935	0.000112673	0.000951414
LINC00961	1.76851	1.79714	1.48012	0.362141	0.419591	0.348256	2.14409	0.000112998	0.000953524
RPL3	1402.34	1284.96	649.243	495.738	399.516	299.69	1.48139	0.000113237	0.000954907
PTPRB	7.82567	2.99523	1.23343	0.790125	0.322763	0.696513	2.72445	0.000114623	0.000965956
LOC100506985	0.707405	0.641836	0.704818	2.56791	3.09852	2.43779	-1.97253	0.000114972	0.000968257
ATP13A2	66.894	82.2834	55.8569	23.0124	22.0124	40.8093	1.25589	0.000117417	0.000988192
PRR16	49.2973	60.461	111.079	20.3457	29.9201	35.0789	1.37173	0.000117984	0.000992315
SKAP2	38.5978	43.5593	37.1439	19.2922	16.1059	17.5395	1.17198	0.000118562	0.000996513
LOC100996724	12.2027	12.4516	24.0343	45.5639	38.1183	40.6193	-1.35057	0.000119352	0.00100249
HLA-F	0.0442128	0.770203	0.0704818	4.60906	3.58266	1.07643	-3.38286	0.000119624	0.00100412
TBC1D2	77.0188	96.7889	84.0144	15.6708	12.3295	50.2755	1.71945	0.000119795	0.00100489
L3MBTL1	1.14953	0.984149	1.90301	6.12347	5.32558	4.14742	-1.93986	0.000120268	0.00100819
KIF5A	0.61898	0.47068	1.48012	2.50206	8.68231	3.41924	-2.4894	0.000120472	0.00100924
LINC00473	0.132639	0.128367	1.83253	11.1934	19.7853	1.42468	-3.92876	0.000121394	0.0010163
IPO5	404.105	350.015	309.591	178.733	150.601	108.593	1.28031	0.000121619	0.00101751
ZC3HAV1	50.0047	63.6701	85.4945	141.465	136.593	216.995	-1.31332	0.000122816	0.00102685
RUNX2	43.6381	41.2059	35.4876	133.663	137.755	50.5605	-1.41995	0.000123914	0.00103535
PML	58.8031	61.2739	80.1378	128.494	126.523	331.128	-1.54955	0.000124492	0.0010395
LRP11	37.183	59.5624	83.0981	161.317	140.854	150.447	-1.33115	0.00012667	0.00105699
AKAP6	5.92452	1.5832	0.38765	23.177	17.2355	13.2654	-2.7677	0.000126924	0.00105842
CCDC151	0.176851	0.213945	0.38765	0.921813	1.58154	1.61464	-2.36118	0.000127598	0.00106334
MYRF	1.63588	0.941359	0.599096	4.47738	5.97111	3.2926	-2.11676	0.000128233	0.00106794
FAM167A	4.20022	2.86687	27.1003	57.4487	80.0774	52.0485	-2.46982	0.000128621	0.00107047
TRIM22	107.835	97.4735	151.325	245.466	228.903	571.109	-1.55154	0.000129827	0.0010798
MINOS1	29.7552	30.6798	19.6292	11.1605	10.9094	8.29483	1.39803	0.000129971	0.00108029
KCNK1	1.23796	1.62598	3.03072	0.592594	0.161381	0.0316597	2.89545	0.000130271	0.00108208
FAM49A	2.25485	1.75435	1.30391	7.57203	23.6908	2.59609	-2.67083	0.000131189	0.00108828
FAXC	0.92847	0.556258	0.176205	2.63375	2.64665	2.91269	-2.31284	0.000131155	0.00108828
PDZRN3	14.4134	26.572	23.0476	75.9508	80.9166	28.6203	-1.53399	0.00013189	0.00109339
NTM	63.5338	69.6178	96.102	26.963	7.26216	34.794	1.73175	0.000132455	0.00109736
CHD1L	50.5353	63.4134	63.3632	29.8601	22.8193	29.2219	1.11431	0.000132708	0.00109874
CTH	14.0155	16.9873	1.62108	1.71194	1.54926	1.86792	2.6649	0.000133607	0.00110546
PSD3	99.4347	92.0393	164.469	428.149	527.814	164.947	-1.65481	0.000134833	0.00111489
SYT12	12.6449	4.27891	3.38313	1.02058	1.83975	0.348256	2.65622	0.000136342	0.00112664
BACE2	109.913	71.3294	58.5352	26.9301	9.77971	39.258	1.6579	0.00013755	0.00113588
RPL27	650.327	603.069	300.816	217.976	198.531	176.028	1.39116	0.000138167	0.00114024
ALDOA	1264.71	1088.17	797.396	231.737	481.594	451.91	1.43482	0.000141394	0.00116611
RORA	18.2157	13.3502	15.1888	28.2799	60.4212	32.9894	-1.37993	0.000141692	0.00116781
RBMS1	85.8171	89.3436	98.9565	234.206	196.24	185.051	-1.16686	0.000141901	0.00116878
EEF1G	689.72	657.197	371.193	272.099	213.023	178.75	1.3718	0.000142452	0.00117256
SHANK1	3.58124	1.5832	4.86325	17.6132	14.9116	7.75662	-2.00205	0.000145046	0.00119315
IGDCC4	5.04026	1.36925	1.09247	8.46092	10.2961	20.0089	-2.37172	0.000145619	0.00119709
SERTAD4-AS1	2.25485	7.35972	5.00421	0.757203	1.58154	0.633193	2.29372	0.000146186	0.00120097
CEBPB	53.4091	44.1583	26.043	105.087	132.462	71.0126	-1.32009	0.000147356	0.00120902
THBS1	21185.6	14908.1	7574.93	5156.62	5148.1	5195.19	1.49434	0.000147328	0.00120902
TEAD2	39.5705	39.3659	38.6593	95.0784	100.508	59.6151	-1.11771	0.000147516	0.00120956
CRISPLD2	79.2736	53.5719	6.30812	347.227	185.395	200.596	-2.39775	0.000147636	0.00120976
KLF8	0.61898	0.213945	0.211446	0.987656	2.19479	2.62775	-2.47806	0.000147745	0.00120987
PHC3	40.5432	41.2915	42.2539	72.9549	95.3118	84.7846	-1.02795	0.000148853	0.00121817
DCBLD1	50.889	52.0315	38.3421	14.3539	11.8777	27.8288	1.38521	0.000150562	0.00123136
RGL1	35.1934	37.9111	38.1659	83.2594	96.4092	57.6839	-1.09278	0.000150897	0.00123331
SNX29	33.9997	39.0236	34.4656	64.9549	119.809	61.9263	-1.19845	0.000152283	0.00124384
CCDC103	1.10532	0.770203	1.65632	4.08231	6.42298	3.67252	-1.9946	0.000152474	0.0012446
TMEM94	23.3002	23.4912	46.2713	76.5105	78.5281	65.2189	-1.24195	0.000152589	0.00124474
SHISA2	6.32244	9.62754	14.3783	3.62141	0.51642	1.04477	2.54735	0.000152818	0.00124581
ARHGAP42	6.10137	7.65924	8.73975	16.6585	23.0452	21.1487	-1.43389	0.000153046	0.00124687
CNTNAP3B	3.8023	36.8842	42.4301	4.60906	0.0968288	1.23473	3.80405	0.000153527	0.00124999
ALX3	2.21064	1.66877	1.26867	14.8807	12.0068	2.08954	-2.49187	0.000155669	0.00126663
CHL1	1.41481	0.0427891	0	12.5103	1.48471	27.3856	-4.82614	0.000157407	0.00127995
CREBRF	21.2222	19.2979	10.6075	39.5063	41.9591	43.1205	-1.28587	0.000158422	0.00128738
PATL1	58.0515	55.8825	50.1478	104.264	97.8616	213.07	-1.33939	0.000159916	0.00129869
PRRG1	26.8372	22.9349	25.0915	59.5228	59.8725	42.5506	-1.11303	0.000160908	0.00130592
RPL21	45.8487	45.7415	22.6247	16.1976	16.5254	10.9226	1.38719	0.000161067	0.00130637
KCNAB1	3.00647	3.33755	3.7003	1.08642	0.936012	0.411576	2.04116	0.000163319	0.0013238
CLDN1	1.68009	0.855781	0.669577	1.48148	1.71064	53.9164	-4.15189	0.000166471	0.00134849
H1FX-AS1	0.884257	1.28367	1.40964	6.74899	7.64947	2.08954	-2.19701	0.000168262	0.00136074
SAMD14	5.08448	6.50394	7.96445	18.107	16.4932	19.8823	-1.47644	0.000168291	0.00136074
SOWAHC	23.8307	29.3961	17.3033	8.79014	8.45638	9.43458	1.40151	0.000168304	0.00136074
RPL10	628.353	691.257	277.734	245.63	174.679	143.292	1.50288	0.000168872	0.00136447
CLSTN3	16.0493	17.5007	21.6027	45.7943	38.5056	38.7198	-1.15659	0.000169115	0.00136557
KIAA1549L	34.5302	35.5149	33.9018	20.0494	9.74743	9.97279	1.38597	0.000169279	0.00136603
STAT1	716.513	648.04	590.744	1431.02	1174.27	2534.23	-1.39425	0.000169866	0.00136989
PLAG1	3.49281	5.0919	6.90722	13.07	18.5266	15.9565	-1.61504	0.000170559	0.00137461
ATP8B1	111.24	113.006	69.9885	43.819	52.6426	34.9523	1.16261	0.000171112	0.00137733
HYOU1	213.194	174.28	189.138	88.7903	71.3951	96.467	1.16773	0.000171102	0.00137733
HIPK2	66.7172	65.2533	91.0625	147.753	249.915	144.4	-1.28102	0.000172251	0.00138497
RHOC	581.487	442.567	540.279	240.593	217.832	224.024	1.19674	0.000172279	0.00138497
CCRL2	0	0	0.634337	1.58025	2.22706	4.78061	-3.67967	0.000172736	0.00138689
SLC22A18	1.06111	1.41204	0.986746	4.24692	4.22819	3.9258	-1.83991	0.000172634	0.00138689
CLSTN2	0.972682	0.213945	0.528614	5.79425	1.09739	4.24239	-2.69243	0.000173399	0.00139134
ZNF521	0	0.171156	5.63855	57.8108	43.928	21.7502	-4.40123	0.000176037	0.00141162
TBX2-AS1	0.574767	0.599047	0.281927	1.54733	2.25934	2.69107	-2.16173	0.000176545	0.0014148
EIF3J	88.2488	90.67	83.2038	47.2429	38.0537	44.4502	1.01444	0.00017763	0.0014226
ZC3H12A	13.3523	10.8684	8.91595	21.3992	23.4648	49.0725	-1.50364	0.000178061	0.00142516
ANXA2P2	1709.62	1807.92	1172.78	738.174	554.7	643.894	1.27602	0.000178635	0.00142885
FAAP100	45.0529	53.6575	56.2445	27.6873	24.3686	18.7742	1.12947	0.000178882	0.00142994
ABHD12	56.5924	42.2756	70.4114	98.7986	143.791	153.961	-1.22783	0.000179214	0.00143169
MRPL24	36.343	37.3549	49.7602	19.3251	17.3324	19.0275	1.14879	0.000179596	0.00143384
PLPP3	66.5403	325.026	187.27	1073.06	1237.6	287.565	-2.16626	0.000180204	0.00143779
PYCARD	3.22754	4.02217	3.73554	9.87656	11.2644	12.2839	-1.6039	0.000180891	0.00144238
DLEU1	12.1585	14.0776	12.0172	5.23458	3.77632	3.73584	1.58453	0.00018342	0.00146071
DTWD2	6.5435	7.57366	7.64728	2.76544	1.29105	2.1212	1.81511	0.0001834	0.00146071
SNAPC1	59.6873	86.4767	116.471	29.4322	41.6041	43.722	1.19455	0.000186707	0.00148596
RPS4X	1442.18	1445.71	532.385	344.264	462.228	384.95	1.52138	0.000186887	0.00148646
MAP2K3	70.4753	44.8002	72.5258	30.6503	23.6262	30.8682	1.14121	0.000187861	0.00149328
HAAO	3.27175	2.39619	5.74427	15.1441	18.462	8.23151	-1.86996	0.000188025	0.00149365
UQCC2	30.949	31.7495	22.3427	11.786	10.8771	12.5372	1.27186	0.000194456	0.00154377
ATP8A2	0.972682	1.06973	0.176205	8.00002	2.35617	3.2926	-2.62552	0.000195805	0.00155352
RPS14	683.398	636.872	261.311	215.21	196.95	163.68	1.45757	0.000199328	0.00158048
C9orf3	80.8653	73.5544	67.874	46.2882	24.2717	29.4751	1.15185	0.000199776	0.00158305
TG	1.28217	0.385102	0.176205	3.06173	2.96942	4.02078	-2.45602	0.000201925	0.00159908
GATA2	3.13911	5.13469	8.07017	20.0494	14.7503	16.8113	-1.65537	0.00020305	0.00160599
KRT19	6.5435	15.2329	99.9785	2.89713	5.32558	8.48479	2.86466	0.000203015	0.00160599
MBNL3	0.751618	0.556258	1.40964	6.18931	3.90543	2.31116	-2.17528	0.000203594	0.0016093
DCP1B	13.4849	15.3185	17.7967	29.8272	39.0865	37.1684	-1.18602	0.000204127	0.00161251
SLC9A7	44.9645	48.7795	69.9532	28.5762	17.8165	25.486	1.18756	0.000205377	0.00162138
MCC	15.5629	12.7939	6.2024	26.8972	73.5576	21.212	-1.81641	0.000207429	0.00163657
SSH3	16.6682	17.5007	21.9199	44.7738	38.0537	39.8912	-1.1288	0.000209045	0.0016483
HHEX	1.54745	1.88272	1.16295	2.60083	4.74461	21.8452	-2.66631	0.000209311	0.00164938
TPD52L2	285.394	249.76	205.384	110.025	111.708	110.809	1.15496	0.000209889	0.00165291
LDB3	2.29907	2.18224	2.18494	0.625516	0.613249	0.506555	1.92551	0.000210022	0.00165293
LOC105369340	6.23401	7.8304	6.69577	2.96297	1.16195	1.29805	1.93481	0.000210902	0.00165883
SRF	90.371	87.4181	68.1207	37.2346	38.4733	44.7984	1.02876	0.000212119	0.00166738
MFAP3L	26.6603	15.2757	4.89849	5.23458	2.54982	2.05788	2.24851	0.000213034	0.00167354
AKTIP	30.33	29.3533	17.7614	11.5556	9.74743	8.23151	1.38996	0.00021323	0.00167404
CARD8-AS1	1.32639	3.25197	1.65632	0.395063	0.355039	0.601534	2.19216	0.00021552	0.0016889
NPM1	429.262	522.797	480.898	227.918	185.524	221.174	1.17502	0.000215286	0.0016889
TRIM7	1.3706	3.08081	1.48012	5.53088	7.93996	8.76973	-1.90636	0.000215402	0.0016889
XKR6	0.442128	0.0427891	0.176205	1.67902	1.3556	0.91813	-2.57048	0.000216498	0.00169552
NDUFB2	33.6018	31.9634	17.6909	10.9959	10.8125	10.3844	1.3699	0.000217437	0.00170183
EEF1A1	2917.43	2749.11	904.952	882.339	709.4	540.082	1.62412	0.00021787	0.00170418
COPS3	75.0734	73.8539	74.2879	38.0577	32.7604	41.3159	0.993109	0.000218933	0.00171144
ARRDC4	32.7175	29.7812	13.1096	9.81072	6.74574	8.95968	1.56602	0.00021974	0.00171669
HOMER2	17.6409	12.58	5.95572	2.13992	3.55039	3.95746	1.904	0.000221928	0.00173273
CHST2	7.33933	12.1949	8.5283	38.2223	60.4534	9.6562	-1.94829	0.000223694	0.00174544
LARS	212.089	198.541	126.973	85.7944	80.6584	66.5803	1.20588	0.000224907	0.00175384
MICAL2	849.417	789.929	472.757	272.791	185.363	352.942	1.3807	0.000225102	0.00175428
CRIM1	1059.12	726.173	949.954	253.959	160.284	509.689	1.56579	0.000226516	0.00176422
APBA2	0.884257	0.855781	0.7753	3.19342	3.42128	2.56443	-1.86382	0.000227226	0.00176867
LITAF	89.531	56.0109	31.7873	183.079	225.708	104.16	-1.53259	0.000227499	0.00176972
C11orf87	8.00252	14.9762	63.7508	2.83128	0	0.0633193	4.89983	0.000228218	0.00177422
COL4A2	4638.77	1638.05	1030.59	751.87	801	530.869	1.81017	0.000229293	0.00177959
DLX2	4.8192	6.37557	10.819	1.87655	1.03284	2.59609	1.99792	0.000229241	0.00177959
HR	8.93099	6.03326	5.95572	33.7449	22.7548	11.0176	-1.69035	0.000229327	0.00177959
LAGE3	9.90368	8.34387	8.73975	3.39095	2.54982	2.69107	1.64305	0.00023055	0.00178799
ELF1	36.7851	41.6338	41.7957	67.6874	75.4942	109.891	-1.07379	0.000231255	0.00179237
DOPEY2	44.4339	49.5925	40.9147	23.4733	17.3969	21.6869	1.10883	0.000231886	0.00179617
AKAP8L	34.0439	31.3644	44.4036	62.2882	76.9789	90.1034	-1.0622	0.000233618	0.00180848
TBL1X	37.8904	36.8842	31.7521	56.6915	72.4279	96.4353	-1.0824	0.000234929	0.00181753
N4BP2	11.0532	8.30108	13.6382	33.8437	34.7615	18.6475	-1.40187	0.000236158	0.00182593
CLCN5	12.2027	11.1252	8.07017	3.19342	3.77632	3.19763	1.62475	0.000238762	0.00184382
PTPN20	4.28865	4.49285	5.74427	0.855969	2.0334	0.759832	1.9899	0.000238756	0.00184382
C9orf142	24.8918	22.2503	19.3473	8.23047	7.10078	10.5427	1.36081	0.000241121	0.00186091
TSEN15	72.7743	74.3246	44.6502	27.7531	25.5305	34.3824	1.12869	0.000243316	0.00187671
HSPE1	8.53308	8.17271	4.4756	1.58025	2.0334	2.40613	1.81103	0.000244729	0.00188647
LINC01270	0.221064	0.128367	0.317168	1.02058	1.00056	1.29805	-2.27353	0.000246736	0.00190079
PDE1C	158.282	126.442	66.6053	2.89713	10.5866	46.508	2.54956	0.000247832	0.00190808
OPTN	153.64	123.19	70.4466	219.062	254.821	540.652	-1.54675	0.000249587	0.00192043
PPP1R13L	18.481	16.5166	27.5936	9.4815	5.90656	7.28172	1.4653	0.000250256	0.00192442
HES1	13.8386	8.72897	7.11867	1.38272	4.13136	2.05788	1.96828	0.00025065	0.00192629
FAM46A	68.8836	103.207	85.5297	156.708	189.236	253.594	-1.21855	0.000251826	0.00193416
TCEAL2	0.397916	0.0855781	0.352409	1.21811	1.12967	2.05788	-2.37266	0.000253632	0.00194686
PDE8A	47.9267	53.1012	56.5264	114.041	126.491	90.1351	-1.06935	0.000254412	0.00195167
POLD4	75.5155	65.938	45.3198	32.5268	30.0492	22.8583	1.12806	0.000254648	0.0019523
RNF212	6.80878	6.03326	4.86325	2.4033	1.2265	1.36137	1.82382	0.00025504	0.00195296
SDHA	74.4986	75.3943	85.565	157.432	166.804	180.112	-1.09884	0.000254948	0.00195296
EIF5AL1	72.5091	62.5576	77.1424	36.3458	33.0186	37.2318	0.993322	0.000255465	0.00195436
GRTP1	0.176851	0.256734	0.881023	1.48148	2.71121	2.81771	-2.37537	0.000255531	0.00195436
RNF31	26.3951	26.9999	39.6813	63.6709	60.2275	71.9307	-1.07242	0.000255906	0.00195606
PTRF	1905.04	1664.41	1500.1	769.187	696.296	770.09	1.18121	0.000256279	0.00195774
WDR1	1023.22	877.176	881.129	396.676	344.743	476.003	1.19203	0.00025807	0.00197024
ARID4A	18.6578	20.7955	20.6159	38.3869	43.7666	44.6718	-1.07787	0.000258412	0.00197049
HELZ	48.6341	44.5434	44.615	85.3006	101.799	86.7791	-0.991033	0.000258402	0.00197049
SARS	431.783	411.246	149.281	116.379	107.093	134.87	1.46936	0.000259025	0.00197324
USMG5	71.3153	59.0489	40.5623	26.963	27.4671	23.5548	1.13168	0.000259083	0.00197324
VPS13D	47.8383	52.2882	50.5355	109.103	120.358	84.4363	-1.05888	0.000259444	0.00197481
SHISA5	131.047	133.117	146.99	278.256	296.748	322.295	-1.12586	0.0002603	0.00198014
ARAP1	69.5026	84.7224	85.8469	184.066	159.283	173.02	-1.10482	0.000260898	0.00198351
CYP26B1	1.3706	0.0855781	0.0704818	2.99589	4.58323	6.01534	-3.16054	0.000261652	0.00198753
TSPAN11	1.76851	2.01109	1.33915	20.6749	9.58605	1.6463	-2.63808	0.000261738	0.00198753
MAMLD1	19.0557	12.6228	12.1934	4.5103	5.58379	5.09721	1.52869	0.000262361	0.00199107
DAB2IP	40.5874	27.6417	29.7786	76.28	88.1142	50.8138	-1.13485	0.000262735	0.00199272
NBEAL2	6.01295	4.06496	7.61204	16.4939	17.7519	15.5766	-1.49164	0.000264147	0.00200224
MARCH9	3.22754	0.684625	0.669577	8.09878	8.48866	6.17363	-2.31594	0.000266373	0.00201791
SCARB2	321.25	379.796	499.822	717.039	851.286	1659.03	-1.42624	0.000268492	0.00203275
ADCY9	46.2466	39.2376	29.2147	69.3006	82.6272	84.2147	-1.04218	0.000268821	0.00203404
PGGHG	11.3185	15.1473	16.6337	28.9713	39.8289	31.5963	-1.21909	0.000274955	0.00207922
ST8SIA1	0.840044	1.32646	1.23343	5.79425	12.3295	1.42468	-2.51732	0.000275505	0.00208214
C1QTNF2	0.61898	0.941359	2.78403	3.88478	5.55152	14.88	-2.473	0.000278189	0.00210118
CCDC167	11.5838	9.11407	8.03493	3.98355	2.51755	2.46945	1.67775	0.000283587	0.00214068
TRIM16	49.032	34.3168	20.4397	83.5557	86.7909	69.113	-1.20668	0.000284684	0.00214769
C1orf122	38.8631	33.8889	18.0081	11.2264	11.8454	12.6005	1.34631	0.000286857	0.00215897
MRTO4	36.9619	36.3279	45.4255	17.6791	14.2338	21.4019	1.15486	0.000286472	0.00215897
NEO1	191.928	84.0805	51.0289	362.931	250.399	398.089	-1.62898	0.000286848	0.00215897
TRIB2	30.4626	38.6385	74.3936	107.951	186.395	93.1111	-1.43251	0.000286764	0.00215897
DDIT3	55.5755	41.0775	7.01294	7.80249	7.93996	9.6562	2.02804	0.000288082	0.00216691
NLGN2	56.3272	60.7605	90.252	158.782	151.505	150.288	-1.15114	0.000288406	0.00216807
SNAI1	20.4263	20.4532	25.7259	73.745	74.6873	26.2459	-1.39049	0.000290064	0.00217924
COPS9	43.3728	38.9381	18.7129	14.1564	14.3952	10.0994	1.38534	0.000292505	0.00219607
SCCPDH	59.9968	68.1202	54.9054	25.3169	24.3363	37.0418	1.07772	0.000292648	0.00219607
TMEM62	9.15206	9.11407	10.819	16.7902	15.5894	90.2934	-2.0758	0.000293061	0.00219787
EZR	156.248	149.163	209.578	59.5886	38.7315	101.279	1.3674	0.000293626	0.00219952
ZBTB38	157	159.475	117.317	282.766	370.596	321.251	-1.16787	0.000293486	0.00219952
SNORD80	2.03379	2.01109	2.04397	0.69136	0.51642	0.316597	1.99045	0.000295085	0.00220915
APBB1	37.2272	34.7875	35.6991	79.9673	87.5978	54.423	-1.04318	0.000295577	0.00221153
RALGDS	22.0622	21.309	21.0388	44.4775	50.6092	39.9862	-1.06828	0.000296255	0.00221531
FSTL1	5383.44	4560.59	2787.87	2000.3	1782.39	1297.54	1.32548	0.00029643	0.00221531
LDB1	75.7808	55.4974	60.8963	171.49	152.57	107.168	-1.16603	0.000296979	0.00221812
GUSBP9	0.221064	0.342313	0.140964	1.08642	1.16195	1.10809	-2.24924	0.000298432	0.00222636
SQLE	64.7718	55.3263	57.8303	34.6997	27.0152	25.1061	1.03508	0.000298277	0.00222636
STX1A	9.2847	10.6117	37.3554	4.60906	5.29331	5.03389	1.93858	0.000298682	0.00222692
ERAP1	93.1565	77.8333	45.6017	170.272	128.621	248.433	-1.3376	0.000300689	0.00224057
PIANP	1.0169	0.812992	3.13644	10.6338	7.35899	4.71729	-2.18149	0.000301905	0.00224832
ACTR2	937.799	802.595	848.531	406.256	382.506	377.067	1.15099	0.000302444	0.00225102
FGF7	135.601	126.313	132.33	533.203	531.17	139.619	-1.61063	0.00030365	0.00225773
KCNK6	19.8516	17.7575	9.05692	6.45269	4.51868	2.24784	1.81841	0.0003037	0.00225773
PAMR1	33.5575	45.6559	17.1271	38.2552	140.563	127.082	-1.6671	0.000304966	0.00226581
NDUFAF2	29.1805	27.5562	20.6864	10.8971	11.2321	10.0678	1.26514	0.000306372	0.00227494
GCNT1	67.4688	80.0156	64.3499	24.8231	44.6703	28.3987	1.11349	0.000306604	0.00227533
BEND7	9.37312	7.87319	4.68704	1.8107	2.74348	1.77294	1.79007	0.000308095	0.00228321
EIF2S2	219.163	220.107	94.8333	66.1401	61.9381	83.6132	1.33498	0.000307901	0.00228321
NMRAL2P	0.840044	1.02694	0.599096	2.79836	3.77632	2.59609	-1.89506	0.000308203	0.00228321
VWA5A	6.27822	12.8367	28.5451	35.1935	58.0004	60.6599	-1.68906	0.000310723	0.00230054
ACACB	5.30554	4.83516	2.22018	14.8807	13.8788	11.0176	-1.68803	0.000311489	0.00230488
BCAT1	365.286	320.405	152.17	122.799	117.356	89.8185	1.34426	0.000313229	0.00231641
TNIP3	1.45902	2.90966	1.5506	0.658438	0.322763	0.379916	2.10982	0.000313803	0.00231931
CST6	4.24443	3.03802	1.5506	0.296297	0.806906	0.823151	2.18468	0.000315152	0.00232793
RPL8	988.157	1021.63	628.592	407.375	374.856	346.42	1.22503	0.000316197	0.00233429
ISYNA1	13.7502	7.10299	11.3476	27.5885	28.7259	24.6312	-1.32947	0.000321784	0.00237416
DISP1	5.08448	5.22027	5.14517	18.4692	13.4269	11.5241	-1.48986	0.000323451	0.00238508
SERPINB7	1.3706	3.5087	8.42258	0.724281	0.25821	1.17141	2.62099	0.000324348	0.00239031
TNS1	548.018	362.252	243.303	172.873	164.254	127.43	1.31212	0.00032733	0.00241089
HCLS1	2.7412	6.41836	14.0964	2.53498	1.06512	0.759832	2.41403	0.00032768	0.00241207
RPL31	596.962	606.492	209.507	181.564	185.847	142.848	1.46936	0.000330806	0.00243367
RAB3D	3.53703	2.48177	4.40511	9.58027	10.1025	12.4739	-1.62209	0.000331589	0.00243803
KLF7	109.471	116.215	56.4912	48.1976	39.4416	38.7514	1.15842	0.000335319	0.00246403
ARHGAP24	37.4925	35.2582	24.7391	16.9548	13.1042	11.904	1.21559	0.000337819	0.00248098
FAM172A	43.0191	45.1425	36.2277	22.5515	19.8822	12.189	1.18706	0.000341947	0.00250985
TPM4	3690.84	3423.72	3077.34	1659.82	1518.31	1403.92	1.15336	0.000347208	0.00254699
TRIM38	41.4274	36.4135	32.3512	56.9549	67.0055	138.321	-1.2512	0.000349695	0.00256376
EIF3L	355.958	371.495	197.42	159.605	122.198	97.4168	1.28615	0.000351787	0.0025773
SCOC	95.3229	98.0298	97.9698	52.8396	46.381	48.4709	0.979984	0.000351947	0.0025773
TAPBP	0.265277	0.684625	0.881023	2.37038	1.64609	4.52733	-2.20304	0.000353857	0.0025898
ADAMTSL1	141.437	222.46	247.074	71.243	117.001	60.4383	1.29681	0.000355914	0.00260337
VWCE	0.751618	1.49762	1.09247	4.74075	2.25934	6.68019	-2.02863	0.000356197	0.00260394
ECM1	80.0252	90.4133	192.345	325.927	289.97	307.954	-1.34832	0.000360983	0.00263741
PATL2	0.0884257	0.256734	0.493373	1.48148	1.09739	1.61464	-2.27121	0.000361444	0.00263775
SPINT2	12.3796	3.76544	1.76205	1.02058	0.77463	1.42468	2.46831	0.00036143	0.00263775
RPS15A	605.849	586.724	285.663	213.235	217.316	166.815	1.30714	0.000362478	0.00264379
RPL41	32.9386	27.4706	20.7569	11.6873	11.5549	10.7959	1.25299	0.000365104	0.00266142
SLC25A28	15.0766	17.0728	22.3427	33.4816	30.2106	88.3938	-1.48015	0.00036612	0.00266729
CFL2	207.8	188.058	159.853	95.9014	92.3424	65.0923	1.13321	0.000368321	0.0026818
PSD	1.19375	1.02694	0.740059	2.17284	5.90656	3.54588	-1.97331	0.000369408	0.00268818
RGS11	0.972682	0.128367	0	2.93005	2.48527	4.02078	-3.1093	0.000371016	0.00269834
BMP1	292.777	240.517	181.455	113.943	113.677	93.5226	1.15414	0.000371479	0.00269946
TRIM47	3.89073	5.43421	5.53282	10.1399	16.3318	16.5263	-1.53139	0.000371595	0.00269946
B4GALT6	6.85299	3.76544	7.82348	2.07408	0.806906	1.89958	1.94562	0.000373606	0.00271253
PDGFC	115.661	176.762	152.029	40.5927	64.9076	82.5367	1.24093	0.000374024	0.00271402
TAPBPL	11.8048	13.6497	10.2551	18.4692	28.274	46.793	-1.38935	0.000376047	0.00272715
RSPH9	0.442128	0.556258	0.246686	1.8107	1.80747	1.488	-2.03828	0.000377682	0.00273744
EMILIN2	5.79188	2.78129	2.57259	10.6008	15.0407	10.8593	-1.71275	0.000378391	0.00274075
STAG1	62.6054	75.6939	63.0812	120.757	173.324	138.638	-1.1035	0.000378569	0.00274075
ZNF860	0.397916	0.641836	0.740059	1.71194	2.06568	3.48256	-2.01293	0.000379676	0.0027472
GTF2I	25.555	28.4119	39.1879	68.1154	64.8107	58.2854	-1.03677	0.000382255	0.00276273
TANC1	94.2176	68.8904	39.3641	149.926	205.116	142.785	-1.29815	0.00038211	0.00276273
TNFAIP2	48.192	35.2582	16.1403	53.6297	74.9777	213.576	-1.78096	0.000382924	0.00276599
B3GALT2	19.0115	8.34387	6.69577	1.18519	3.55039	3.48256	2.04781	0.000383359	0.00276757
RPL14	337.609	352.496	240.273	149.103	146.631	124.422	1.14683	0.000384399	0.00277351
IL18R1	0.663193	0.556258	0.105723	1.11934	9.42467	1.29805	-3.16023	0.000384639	0.00277367
SPIRE1	58.3167	63.2422	52.2623	27.0618	31.6953	27.8605	1.00464	0.000386696	0.00278693
TMEM14B	41.8696	40.6068	32.2454	16.8889	17.7197	19.2174	1.09129	0.000387699	0.00279258
ID2	85.8613	134.229	119.15	72.5927	29.4359	32.5778	1.33357	0.000388404	0.00279607
TARS	304.096	321.603	173.984	104.165	103.219	135.155	1.22306	0.000390357	0.00280854
LYL1	1.06111	0.770203	0.634337	1.94239	3.38901	4.17908	-1.94778	0.00039257	0.00282287
SNHG19	5.1729	7.57366	2.57259	1.38272	1.54926	0.411576	2.19077	0.000393304	0.00282656
JMJD6	48.6341	43.3881	37.1792	19.4898	20.2049	22.3834	1.05705	0.000394594	0.00283423
CARMN	9.77104	6.07605	3.06596	1.25103	2.32389	0.823151	2.09971	0.000395703	0.00284059
RPL26	588.606	593.998	278.051	207.21	202.404	188.85	1.28722	0.000395953	0.00284079
SMAD9	11.009	18.1854	21.356	50.1729	47.8334	26.7208	-1.30195	0.000399473	0.00286443
CMC2	21.8854	20.8811	22.1665	9.15228	8.4241	9.56122	1.25827	0.00040291	0.00288745
HSPA5	1281.55	1472.46	1192.31	533.894	496.764	717.06	1.17502	0.000404093	0.00289406
TNRC6C	7.69303	9.54196	10.6075	21.1688	24.304	21.8452	-1.27255	0.000404287	0.00289406
PRR5L	23.6981	32.7764	31.4701	14.0576	11.0708	13.4237	1.18969	0.000405119	0.00289839
CUBN	1.3706	0.684625	0.881023	5.46503	5.48696	1.74128	-2.10923	0.000406835	0.00290903
PCK2	152.136	117.242	8.81023	18.14	22.0447	16.368	2.29798	0.000408159	0.00291686
EBF1	28.5173	36.2423	39.9632	9.54735	21.2701	9.24462	1.38615	0.000411011	0.0029356
LINC00840	0.92847	1.49762	0.740059	2.8642	27.1443	1.07643	-3.29172	0.000411252	0.00293567
C6orf106	80.2463	82.7113	64.4556	142.914	161.995	176.028	-1.08061	0.000413923	0.00295214
PRPS1	136.131	79.4165	58.218	29.7285	24.7559	53.6315	1.34002	0.000414111	0.00295214
WNK4	15.165	13.6069	26.9593	8.03294	6.13249	5.54044	1.50014	0.000414255	0.00295214
RPL10A	599.703	686.893	347.017	264.889	231.711	178.149	1.2756	0.000414635	0.0029532
SH3TC2	0.397916	0.256734	0.493373	1.18519	1.29105	2.59609	-2.12216	0.00041789	0.00297472
VPS13B	44.3455	47.9238	47.0114	88.066	106.092	79.4024	-0.973761	0.000420182	0.00298937
IFFO2	73.7028	46.041	38.1307	25.9095	24.1104	20.9904	1.15224	0.000421325	0.00299583
TMEM169	2.38749	1.06973	2.07921	4.31277	9.97336	6.30027	-1.89147	0.000422609	0.00300328
PPM1K	13.4407	12.7511	6.94246	21.2346	21.7542	55.0245	-1.56534	0.000424037	0.00301175
LACC1	21.4432	17.244	13.1449	40.9548	50.5123	28.7153	-1.21379	0.000424764	0.00301523
NRBF2	64.2855	67.3928	41.2671	25.712	29.8555	26.3408	1.07781	0.000427348	0.00303049
RAN	312.319	296.571	296.975	141.432	118.196	161.623	1.10459	0.000427389	0.00303049
SPG11	43.8591	49.7637	52.0508	89.3829	96.151	97.4484	-0.957784	0.000428962	0.00303995
RAB32	99.2136	72.9126	26.9241	25.9754	26.8538	22.1618	1.40786	0.000431001	0.0030527
RPL32	608.148	592.158	328.939	236.149	221.802	196.068	1.22537	0.000431374	0.00305365
TCTN2	9.15206	10.8256	9.97318	22.4198	26.0792	22.0984	-1.23658	0.000433973	0.00307034
LINC01711	1.63588	2.90966	8.28162	0.954735	0.451868	1.10809	2.34759	0.000435927	0.00308245
RSF1	36.9619	32.7764	47.0114	68.5104	76.882	85.1328	-0.981072	0.000439807	0.00310817
ATP7A	22.5043	22.5926	23.6467	48.1976	52.9976	40.2078	-1.04026	0.000443078	0.00312955
ITGB2	16.8009	6.07605	6.76626	0.0658438	0.129105	2.37447	3.51943	0.000443667	0.00313197
SENCR	2.87383	1.83993	3.52409	0.625516	0.806906	0.823151	1.8641	0.000444073	0.0031331
AASS	16.005	26.572	18.2548	47.8026	48.253	37.1051	-1.13022	0.000445718	0.00313949
IL23A	0.486341	0.385102	0.528614	1.3498	1.64609	2.59609	-1.98429	0.000445607	0.00313949
LOXL3	83.8275	109.668	138.99	47.7697	59.937	49.7057	1.07883	0.000445517	0.00313949
SPARC	20343	11985	3764.86	4159.84	3288.85	3511.12	1.71949	0.000448474	0.00315716
RPS16	447.08	394.943	195.164	152.428	146.76	128.886	1.27666	0.000454368	0.00319688
MID1IP1	47.6614	44.03	27.1003	21.1358	16.009	14.8167	1.19238	0.000455331	0.00320189
PPIA	421.481	367.601	334.366	176.56	171.226	178.402	1.09424	0.000456932	0.00321138
DPY19L2	0.61898	0.299523	1.69156	4.27984	2.51755	6.047	-2.27937	0.0004598	0.00322975
AQP3	0.397916	0.427891	0.7753	2.53498	1.93658	1.77294	-1.94032	0.000462579	0.00324749
PLCE1	8.88678	13.179	23.5057	3.68725	2.84031	6.74351	1.77942	0.000462926	0.00324813
RNF150	11.628	7.78761	13.3211	65.4158	40.6035	10.3844	-1.82929	0.000464641	0.00325837
C15orf61	1.81273	2.43898	1.12771	0.52675	0.484144	0.253277	2.07568	0.000466038	0.00326637
LINC00926	0.530554	0.855781	1.30391	3.62141	4.71233	2.18452	-1.95225	0.000466667	0.00326898
STK36	19.1442	20.0681	31.8578	57.1853	56.7417	41.2525	-1.12566	0.000476392	0.00333527
ALDH1L2	293.883	334.782	82.64	75.6874	98.7008	62.9394	1.58346	0.000478457	0.00334788
ARPC5L	50.4026	50.3627	46.4123	24.856	21.0118	26.8157	1.01763	0.000481014	0.00336342
NAV1	320.808	282.493	401.746	138.009	189.494	117.426	1.17563	0.000481205	0.00336342
NCOA2	36.1661	38.2962	27.5232	54.6832	61.0021	108.593	-1.13715	0.000481598	0.00336432
SV2A	34.7955	33.9745	37.1792	74.8314	70.3622	59.8051	-0.952027	0.000482086	0.00336588
SOX15	0.221064	0.427891	0.669577	1.58025	1.77519	2.05788	-2.00804	0.000483287	0.00337242
GRASP	0.840044	0.684625	0.105723	1.94239	4.03453	2.21618	-2.33855	0.000485017	0.00338264
AARS	214.211	235.254	135.043	87.7697	83.1436	93.7443	1.14297	0.000486571	0.00339163
CELSR1	12.5564	7.57366	7.40059	4.01647	1.48471	2.34281	1.80943	0.000486896	0.00339203
NLRC5	28.8268	35.9	37.1792	58.14	51.8034	140.822	-1.29889	0.000488035	0.00339811
RAB11FIP1	13.1312	6.80346	3.52409	16	24.8527	37.485	-1.74092	0.000490015	0.00341004
FANK1	8.44465	5.17748	5.67379	2.13992	2.35617	1.32971	1.7252	0.000498553	0.00346756
RUNX1	85.9055	111.851	92.6131	57.3499	44.1539	43.3104	1.00364	0.000499698	0.00347362
EVC	68.6625	59.648	58.2885	148.939	142.629	99.6013	-1.06785	0.000505736	0.00351368
RPL34	374.306	373.163	170.249	134.486	138.917	103.685	1.28306	0.000507578	0.00352455
ARHGEF40	67.1593	69.8745	104.806	166.387	157.895	202.242	-1.1222	0.000508848	0.00353145
ZFP36	26.7488	27.0855	40.5271	69.8932	69.2326	54.5179	-1.03643	0.000509858	0.00353653
ZKSCAN1	86.3919	97.5591	83.0276	190.321	242.136	147.249	-1.11859	0.000512783	0.00355488
ABCE1	97.224	101.966	114.674	48.4939	40.5713	63.8892	1.03701	0.00051518	0.00356762
CRLS1	48.4573	53.358	36.2981	24.6914	22.2706	18.6159	1.07421	0.000515093	0.00356762
TNFSF12	6.8972	7.65924	8.73975	18.1729	19.8176	18.8058	-1.28451	0.000520252	0.00360079
KIFC2	6.58771	4.87795	11.3476	21.8272	20.6245	19.2174	-1.43206	0.000527247	0.00364722
EXOC2	29.5342	30.2947	29.4262	59.8849	55.5797	57.304	-0.952748	0.000530678	0.00366897
GCC2	34.7071	52.6306	50.1126	90.5681	97.5389	84.8795	-0.989656	0.000534121	0.00369077
CAMKK1	5.21712	8.2155	17.9376	3.78602	2.29161	2.40613	1.88666	0.000536921	0.00370716
PHYHD1	2.69698	3.1236	5.35662	9.58027	11.5226	12.6322	-1.58936	0.000537076	0.00370716
IRX5	16.1377	18.2709	19.2768	6.6173	7.7463	7.34504	1.30588	0.000538172	0.00371168
ITGAV	857.287	757.623	409.887	280.429	324.506	118.407	1.485	0.000538313	0.00371168
ANGPTL1	0.707405	0.256734	1.48012	1.41564	2.64665	15.9881	-3.02184	0.000539503	0.00371645
EBNA1BP2	59.4663	57.2518	80.6665	34.4363	29.1132	35.7754	0.990913	0.000539588	0.00371645
ABI3	0.0442128	0.0855781	0.669577	1.44856	1.2265	2.37447	-2.59204	0.000541545	0.00372784
PSCA	0.30949	1.19809	1.05723	3.55556	4.35729	2.46945	-2.00535	0.000541828	0.00372784
HIST1H2BC	0.61898	0.47068	1.26867	1.90947	3.00169	5.12886	-2.07263	0.000549477	0.00377843
ELMO2	54.2492	43.7732	45.3903	83.9508	82.6272	129.013	-1.04347	0.00055036	0.00378247
EYA2	20.0726	20.9239	20.6864	10.963	6.90712	3.57754	1.5238	0.000554956	0.00381199
FHL1	1304.1	995.017	251.409	169.91	355.813	224.91	1.76458	0.000566773	0.00389107
SLC35G2	10.2132	8.77176	17.7614	22.9136	27.693	43.6903	-1.35804	0.000567804	0.00389605
NARS	277.966	281.424	158.655	111.078	103.768	108.498	1.1509	0.000572336	0.00392503
CYTL1	0.61898	2.39619	2.25542	4.60906	22.0124	3.7675	-2.52209	0.00057552	0.00394474
HNRNPAB	169.689	162.855	181.174	83.9508	76.1397	91.3698	1.03062	0.000576089	0.00394629
ZZEF1	43.8591	41.8905	49.7954	78.3212	90.7608	89.9134	-0.933929	0.000576365	0.00394629
GBP1	81.3074	73.8539	54.2358	106.338	113.806	533.18	-1.84704	0.000578475	0.00395861
RAB42	1.14953	1.11252	0.845782	3.35803	3.8086	2.94435	-1.7015	0.00058309	0.00398615
TIMM17A	107.702	104.063	93.8818	53.2676	50.706	53.2515	0.958918	0.000583125	0.00398615
INO80C	15.165	11.2107	15.2241	5.06997	5.51924	5.12886	1.40357	0.000585579	0.00400078
RPL35A	479.577	460.239	205.807	166.19	167.74	138.131	1.27902	0.000587772	0.00401361
HINT1	216.024	203.291	117.035	73.5804	74.2031	92.9211	1.15576	0.000590795	0.00403209
RNR2	6415.73	5666.86	2983.78	2362.54	2249.98	1394.89	1.32651	0.000596825	0.00407106
FAM63A	10.2574	10.355	11.3828	25.8437	28.5645	19.7873	-1.21281	0.000598779	0.00408221
ITGA5	1301.71	1043.84	1239.63	407.639	408.714	725.259	1.2176	0.000599137	0.00408246
BOP1	33.3807	30.9793	39.8222	16.7902	13.6529	18.3943	1.09305	0.000600864	0.00409204
TFAP2A	10.0805	2.05388	0.38765	45.7614	17.7197	21.2436	-2.75951	0.000609523	0.00414879
ZNF618	37.0946	29.9523	29.1795	47.9672	63.9393	88.742	-1.0603	0.000610272	0.00415168
APBB2	128.129	131.277	93.0008	57.3499	36.8918	68.4165	1.11522	0.000611929	0.00416072
TUBB6	400.126	431.913	339.828	179.984	146.276	215.951	1.11184	0.000628645	0.0042721
TTYH3	199.621	165.979	161.262	419.886	459.259	280.853	-1.13863	0.000629367	0.00427473
MMP17	15.3419	8.64339	11.9467	30.1235	20.2372	37.5484	-1.29062	0.0006299	0.00427607
MLF1	12.9986	15.4896	8.31686	5.46503	3.8086	3.00767	1.582	0.000633272	0.00429667
SPDL1	29.4458	39.4515	88.4547	19.2922	13.3624	25.5177	1.43578	0.000634038	0.00429958
ADSL	64.816	59.0061	44.3331	27.1606	24.1426	31.5647	1.02052	0.000635348	0.00430617
TMSB4X	1732.08	1514.56	987.345	584.495	627.87	666.373	1.17224	0.00063811	0.00432259
AGTRAP	19.94	16.9873	19.2768	36.6091	31.0498	53.9164	-1.11292	0.000639525	0.00432988
ITIH4	0.574767	1.36925	0.634337	2.53498	2.71121	4.65397	-1.93943	0.000640737	0.00433578
KRT8	15.4745	20.5815	18.1138	8.29631	6.32615	7.25006	1.30796	0.000641571	0.00433839
SEMA4G	3.13911	1.62598	2.04397	6.71606	8.94052	5.98368	-1.66783	0.000641804	0.00433839
PGM2	35.1492	47.3675	46.9057	20.214	17.7519	24.4096	1.05298	0.000649447	0.00438773
MLC1	1.76851	0.0427891	0.986746	19.8848	19.5271	0.411576	-3.82523	0.000662447	0.00447318
LINC00900	0.751618	0.299523	0.105723	1.84363	2.0334	1.45634	-2.21792	0.000663237	0.00447615
PAK3	18.7462	28.2836	32.6683	3.12758	10.3284	12.1573	1.63715	0.000663909	0.00447831
FARSB	60.3063	62.8571	88.1023	34.1729	25.3691	42.7722	1.04614	0.000664932	0.00448047
PKP4	68.1762	65.5529	69.6361	31.2099	31.8244	42.2973	0.949021	0.000664705	0.00448047
ANKRD30B	3.31596	3.38034	4.40511	0.921813	0	0	3.57552	0.000667	0.00449202
EIF2AK4	106.862	124.302	125.845	259.359	313.532	193.789	-1.10259	0.000668348	0.00449873
H2AFZ	141.393	134.7	125	61.5639	69.6199	68.7648	1.00421	0.000673534	0.00453124
KYNU	0	0.128367	11.0656	74.173	79.3673	79.3391	-4.37471	0.00067458	0.00453588
RPS7	238.926	244.112	152.135	106.832	101.509	86.5892	1.10668	0.00067523	0.00453786
WASH2P	3.75809	2.69571	2.99548	8.85599	10.8771	7.62998	-1.53326	0.000678508	0.00455748
NEDD9	101.557	72.827	33.6551	17.7778	13.0073	40.1128	1.55255	0.000679014	0.00455848
DPYSL3	470.115	464.604	355.546	132.675	256.596	175.521	1.19183	0.000680573	0.00456619
DYSF	114.998	16.8161	2.99548	8.03294	4.84144	5.31882	2.88835	0.000680879	0.00456619
GLP2R	0.707405	0.213945	0.246686	1.0535	2.84031	1.61464	-2.23939	0.000686189	0.00459938
MPC2	51.0216	47.9238	47.399	25.5145	24.4331	24.9795	0.965639	0.00069469	0.00465391
CD274	15.2092	8.47224	14.8012	15.4733	24.885	112.044	-1.98513	0.000703122	0.00470793
AMZ1	6.94142	1.88272	1.02199	0.625516	0.484144	0.759832	2.38497	0.000706264	0.0047199
BVES	23.3002	21.0094	19.1358	39.0783	48.1239	40.4927	-1.00927	0.000705911	0.0047199
CLASP1	67.7341	57.6797	68.7198	140.346	117.97	128.855	-0.995818	0.000705373	0.0047199
TPI1	636.4	507.564	452.775	264.461	250.302	233.3	1.09387	0.000706392	0.0047199
YIF1A	105.005	84.6368	66.6406	42.2717	49.8668	36.9785	0.988811	0.000706855	0.00472052
PYGB	190.027	209.795	291.901	111.375	106.834	109.637	1.07721	0.000710639	0.0047433
NINJ2	2.69698	2.48177	2.50211	0.888891	0.806906	0.633193	1.71617	0.000711879	0.00474909
CNIH3	3.0949	2.48177	3.94698	7.73664	9.13418	10.8593	-1.53867	0.000715964	0.00477135
SNRNP25	19.9842	22.8494	16.2813	8.75722	7.19761	8.76973	1.25678	0.000715822	0.00477135
ZNF792	1.85694	1.79714	2.85451	5.92594	6.29387	7.59832	-1.60089	0.000719585	0.00479297
MDGA1	7.02984	6.84625	5.4271	8.32924	21.851	28.1138	-1.59458	0.000726295	0.00483009
TCTN3	52.0827	53.8714	65.9005	99.0619	126.652	114.861	-0.986558	0.000726159	0.00483009
UCK2	42.5328	37.3549	34.818	18.6338	17.4615	20.1672	1.02733	0.000725591	0.00483009
LDHB	390.001	365.119	342.612	178.766	153.441	195.213	1.05747	0.000727104	0.00483294
UBE2Q2P1	1.90115	1.66877	3.91174	8.82306	9.77971	6.01534	-1.7115	0.00073049	0.00485292
RCN3	416.22	578.209	366.188	216.033	241.007	138.606	1.19171	0.000731293	0.00485572
CDRT1	0.265277	0.941359	0.0352409	3.12758	1.9043	2.2795	-2.56314	0.000737077	0.00489158
AFF1	46.114	47.7526	54.2005	76.8726	98.5071	117.552	-0.984137	0.000748043	0.00496177
ETV5	55.7082	49.6781	40.7737	15.5391	13.0396	32.5145	1.25801	0.000748607	0.00496293
OLFML2B	27.9425	49.507	29.25	108.675	107.544	42.4239	-1.27742	0.000754106	0.00499679
DLG3	16.0935	18.5277	12.2286	36.4116	35.8912	28.6837	-1.10848	0.000757513	0.00501675
NPDC1	28.5615	31.4072	28.1223	4.24692	6.87484	17.8244	1.60486	0.00075891	0.00502339
CEP290	14.0597	19.2123	39.646	50.1729	58.1941	67.5301	-1.26918	0.000759541	0.00502496
RAB20	2.34328	1.88272	1.33915	3.52264	8.26272	6.99678	-1.75592	0.000760488	0.00502861
EIF5A	304.936	267.047	349.378	150.749	133.914	157.95	1.05772	0.000761743	0.0050343
DNAJB6	127.421	118.183	94.5161	61.3664	58.3555	52.7133	0.979849	0.000762612	0.00503743
ST3GAL4	14.8113	15.9175	19.8406	28.6091	46.736	33.9708	-1.11142	0.000766509	0.00506055
CEP152	4.02337	4.23612	15.506	21.3334	28.1449	28.652	-1.71375	0.000768337	0.00506999
IGFBP6	152.49	219.166	275.373	368.1	458.71	704.237	-1.24255	0.00077472	0.00510947
MEGF6	218.677	68.5053	56.174	40.6585	3.00169	2.37447	2.89861	0.000777028	0.00512204
SLC44A3	0.574767	0.941359	0.634337	1.58025	3.35673	2.91269	-1.86355	0.000778937	0.00513196
SEPT4	5.12869	3.29476	0.845782	7.34158	15.3312	15.1966	-2.03309	0.000780096	0.00513695
SLC29A4	5.34975	1.75435	1.5506	13.893	12.6846	6.42691	-1.93287	0.000780526	0.00513712
PODNL1	71.8017	54.4277	15.5765	17.4815	18.5911	12.6322	1.54114	0.000783232	0.00515227
GADD45A	111.637	88.4878	49.584	24.1647	37.6018	47.5528	1.19131	0.000785465	0.00516429
UBXN7	19.4536	19.6402	23.3295	48.8232	58.0327	29.1269	-1.12277	0.000787202	0.00517304
RBM3	438.724	623.351	505.883	291.82	221.318	213.07	1.11042	0.000791921	0.00520137
RNF144A	0.486341	5.00632	7.92921	23.0124	39.7644	10.5743	-2.44681	0.000794371	0.00521477
VCAN	2168.64	1569.97	900.899	855.113	469.103	252.834	1.55673	0.000795132	0.00521708
PDS5B	31.3027	31.5783	38.4126	74.996	63.9715	55.9426	-0.94386	0.00079768	0.0052311
PENK	8.57729	151.217	2113.4	24.033	0.0968288	0.0633193	6.55326	0.000802112	0.00525747
KIAA1109	68.5741	87.9743	87.9261	172.214	199.241	137.055	-1.05648	0.000806115	0.00528098
SNN	15.6071	15.5752	8.24637	33.5803	39.1834	21.9085	-1.2645	0.000808067	0.00529105
SPECC1	66.6287	64.5259	63.9975	39.0783	27.7253	35.1422	0.936705	0.000812488	0.00531727
CA12	90.371	121.564	221.63	73.2841	19.3658	6.96513	2.12179	0.000813189	0.00531913
SMG1P7	5.74767	4.74959	1.69156	1.61317	0.419591	0.664853	2.1692	0.000814939	0.00532784
SYNPO2	221.595	73.5116	8.49306	29.2017	8.19817	13.487	2.57642	0.000816458	0.00533503
TPT1	3993.13	4210.96	1721.94	1448.13	1487.32	1061.61	1.31227	0.000820622	0.00535949
SPEN	61.6327	53.6575	69.3541	110.914	129.686	123.853	-0.980811	0.000825783	0.00539043
LIPC	0.30949	0.641836	0	1.15227	1.71064	3.38758	-2.72375	0.000827513	0.00539896
PCDHGC5	2.43171	3.72265	6.23764	1.58025	0.677801	1.07643	1.89272	0.000829026	0.00540606
COL11A1	757.454	63.7557	12.1229	14.6173	0.0645525	0.0633193	5.81941	0.000835823	0.0054476
TOMM7	157.663	133.801	60.7201	47.8684	54.4178	51.8269	1.19208	0.000838086	0.00545956
PRADC1	10.6553	11.3819	14.0259	4.80659	5.00282	3.73584	1.41244	0.000838687	0.00546068
NME5	1.81273	1.45483	1.44488	0.52675	0.419591	0.379916	1.81827	0.000844037	0.00549271
VSTM4	30.9932	20.7099	19.9464	98.206	106.383	18.8058	-1.64056	0.000844802	0.00549488
RPL13A	665.757	735.886	277.945	255.408	240.781	171.88	1.32999	0.000845601	0.00549727
AKAP5	4.11179	3.08081	5.28614	1.15227	0.839183	1.74128	1.7383	0.000849958	0.00552278
SGTB	39.3052	46.8112	48.1743	24.7243	24.304	16.6213	1.03254	0.000865844	0.00562313
IFRD2	28.871	25.8874	31.5759	14.8478	10.4252	14.4368	1.12034	0.000867491	0.00562981
RGS12	15.9608	17.3296	21.8494	38.1894	36.7949	37.2951	-1.02512	0.000867756	0.00562981
PLPP4	32.4964	16.5166	10.3961	8.39508	4.4864	6.71185	1.59903	0.000871435	0.0056508
EP300	69.591	68.6337	78.3406	134.683	145.695	149.687	-0.989639	0.000874205	0.00566588
LINC01465	1.98958	2.3534	1.79729	0.855969	0.419591	0.443235	1.8294	0.000875321	0.00567023
KDM3B	58.0957	47.2819	60.0153	109.334	106.383	103.179	-0.947035	0.000878044	0.00568498
ACSL5	2.82962	4.40727	0.669577	3.75309	7.81085	40.7143	-2.72561	0.000878538	0.00568529
GLCCI1	4.8192	6.71788	5.95572	13.0041	23.6908	11.2708	-1.45427	0.000879703	0.00568994
MAPRE2	20.2053	21.7368	33.3379	48.4281	46.1551	61.4514	-1.05067	0.000894483	0.0057826
BHLHE41	8.53308	4.36448	8.49306	3.22634	1.71064	1.36137	1.76285	0.000898365	0.00579887
CECR5	22.7254	17.4152	15.2946	7.70372	6.26159	8.73807	1.28693	0.000897951	0.00579887
PCDHGA9	1.45902	1.9683	1.72681	3.9177	9.71515	4.0841	-1.77833	0.000897537	0.00579887
SPTSSA	38.2441	38.2962	36.2981	92.8068	167.933	37.77	-1.40343	0.000900292	0.00580837
TRIM2	19.94	36.9698	19.6644	66.3047	70.5559	37.8333	-1.19003	0.000904484	0.00583245
ACSL3	99.8768	91.3547	90.393	159.507	180.231	241.278	-1.04481	0.000916357	0.00590603
PFDN2	54.9123	54.77	38.4831	23.0782	23.949	27.1323	0.998063	0.000916966	0.00590697
PFN1	1284.03	1062.75	1072.73	569.713	482.336	581.113	1.06611	0.000917433	0.00590699
RAP1B	172.563	126.399	97.4411	66.7985	63.907	60.5649	1.05118	0.000918697	0.00591214
CAPN3	1.54745	2.7385	3.27741	7.27574	5.68062	11.3025	-1.67678	0.000919289	0.00591296
SNHG1	30.33	32.0918	28.5451	15.8025	12.1681	15.5766	1.06244	0.000922811	0.00593262
BST1	103.458	62.472	16.2108	18.3375	20.2372	20.6421	1.62042	0.000924335	0.00593643
KLF6	136.352	152.843	211.904	374.19	316.243	369.373	-1.08053	0.000924306	0.00593643
MXD1	20.6916	18.3565	12.0524	5.62964	7.7463	6.80683	1.33893	0.000925721	0.00594233
ERFE	3.00647	1.79714	0.7753	11.4568	7.42354	3.67252	-2.01788	0.000937252	0.00601332
SMCO4	13.5291	11.2107	4.36987	2.89713	3.03397	3.03933	1.69539	0.000938016	0.0060152
SELENOS	102.353	93.9648	79.0806	48.461	46.5424	51.5419	0.909984	0.000938548	0.00601558
RRAS2	82.9433	84.1233	54.6939	35.9836	40.2162	38.9414	0.945264	0.000943299	0.00603995
ZNF737	5.48239	6.93183	5.4271	13.3663	16.4932	14.6268	-1.3179	0.000943018	0.00603995
LRP2BP	3.62545	2.78129	2.25542	0.625516	1.06512	0.91813	1.72364	0.000948484	0.00607011
ZSCAN23	0.353703	1.1553	1.5506	3.62141	3.32445	4.43235	-1.88073	0.000956087	0.00611569
BBX	82.0148	79.2881	62.2707	127.408	155.798	169.696	-1.01854	0.000964052	0.00615959
EPHX1	56.4156	69.8318	34.959	86.4199	150.278	117.742	-1.13687	0.000964399	0.00615959
SNHG12	10.39	13.0935	9.19788	3.55556	2.54982	5.22384	1.52672	0.000963784	0.00615959
PDE7B	18.9231	34.8731	68.5083	150.914	147.599	57.1457	-1.53943	0.000974845	0.00622318
CSGALNACT1	6.98563	7.01741	122.85	345.91	516.259	150.985	-2.88771	0.000977996	0.00624017
GIGYF1	34.3092	38.8525	56.7379	90.4693	86.4358	76.8697	-0.965588	0.000980845	0.00625522
AP2S1	200.903	172.012	103.644	76.2471	77.1403	69.1764	1.09828	0.000984015	0.00627229
[truncated: 1,065 more rows]
