# Supplementary material for: Methylation and PTEN activation in dental pulp mesenchymal stem cells promotes osteogenesis and reduces oncogenesis
Source: Nat Commun. 2019 May 20;10:2226. doi: 10.1038/s41467-019-10197-x (PMC6527698; doi:10.1038/s41467-019-10197-x)
Supplement: Supplementary file 6 — Supplementary Data 2 [file 41467_2019_10197_MOESM6_ESM.xlsx]

## Sheet: Sample
Sample	Access number	Repository	Species	Tissue	Age	CEL file	Platform	PMID	Reference
GSM242673	GSE9593	GEO	Human	Bone marrow	24	GSM242673.CEL	Affymetrix Human Genome U133 Plus 2.0 Array	18493317, 19513108	Wagner W, Horn P, Castoldi M, Diehlmann A et al. Replicative senescence of mesenchymal stem cells: a continuous and organized process. PLoS One 2008 May 21;3(5):e2213; Wagner W, Bork S, Horn P, Krunic D et al. Aging and replicative senescence have related effects on human stem and progenitor cells. PLoS One 2009 Jun 9;4(6):e5846
GSM242674	GSE9593	GEO	Human	Bone marrow	24	GSM242674.CEL	Affymetrix Human Genome U133 Plus 2.0 Array	18493317, 19513108	Wagner W, Horn P, Castoldi M, Diehlmann A et al. Replicative senescence of mesenchymal stem cells: a continuous and organized process. PLoS One 2008 May 21;3(5):e2213; Wagner W, Bork S, Horn P, Krunic D et al. Aging and replicative senescence have related effects on human stem and progenitor cells. PLoS One 2009 Jun 9;4(6):e5846
Sample_0hoursC	E-MEXP-858	ArrayExpress	Human	Bone marrow	31	31mOhC.cel	Affymetrix Human Genome U133 Plus 2.0 Array	NA	NA
Sample_0hoursA	E-MEXP-858	ArrayExpress	Human	Bone marrow	31	CW31M0hA.cel	Affymetrix Human Genome U133 Plus 2.0 Array	NA	NA
Sample_0hoursB	E-MEXP-858	ArrayExpress	Human	Bone marrow	31	CW31M0hB.cel	Affymetrix Human Genome U133 Plus 2.0 Array	NA	NA
GSM694210	GSE28074	GEO	Human	Bone marrow	34	GSM694210_8hCont1.CEL	Affymetrix Human Genome U133 Plus 2.0 Array	21605425	Luo W, Friedman MS, Hankenson KD, Woolf PJ. Time series gene expression profiling and temporal regulatory pathway analysis of BMP6 induced osteoblast differentiation and mineralization. BMC Syst Biol 2011 May 23;5:82
GSM694223	GSE28074	GEO	Human	Bone marrow	34	GSM694223_8hCont2.CEL	Affymetrix Human Genome U133 Plus 2.0 Array	21605425	Luo W, Friedman MS, Hankenson KD, Woolf PJ. Time series gene expression profiling and temporal regulatory pathway analysis of BMP6 induced osteoblast differentiation and mineralization. BMC Syst Biol 2011 May 23;5:82
GSM878095	GSE35956	GEO	Human	Bone marrow	42	GSM878095_hMSC-C_1.CEL	Affymetrix Human Genome U133 Plus 2.0 Array	23028809	Benisch P, Schilling T, Klein-Hitpass L, Frey SP et al. The transcriptional profile of mesenchymal stem cell populations in primary osteoporosis is distinct and shows overexpression of osteogenic inhibitors. PLoS One 2012;7(9):e45142
GSM242185	GSE9593	GEO	Human	Bone marrow	44	GSM242185.CEL	Affymetrix Human Genome U133 Plus 2.0 Array	18493317, 19513108	Wagner W, Horn P, Castoldi M, Diehlmann A et al. Replicative senescence of mesenchymal stem cells: a continuous and organized process. PLoS One 2008 May 21;3(5):e2213; Wagner W, Bork S, Horn P, Krunic D et al. Aging and replicative senescence have related effects on human stem and progenitor cells. PLoS One 2009 Jun 9;4(6):e5846
GSM242650	GSE9593	GEO	Human	Bone marrow	44	GSM242650.CEL	Affymetrix Human Genome U133 Plus 2.0 Array	18493317, 19513108	Wagner W, Horn P, Castoldi M, Diehlmann A et al. Replicative senescence of mesenchymal stem cells: a continuous and organized process. PLoS One 2008 May 21;3(5):e2213; Wagner W, Bork S, Horn P, Krunic D et al. Aging and replicative senescence have related effects on human stem and progenitor cells. PLoS One 2009 Jun 9;4(6):e5846
GSM242651	GSE9593	GEO	Human	Bone marrow	44	GSM242651.CEL	Affymetrix Human Genome U133 Plus 2.0 Array	18493317, 19513108	Wagner W, Horn P, Castoldi M, Diehlmann A et al. Replicative senescence of mesenchymal stem cells: a continuous and organized process. PLoS One 2008 May 21;3(5):e2213; Wagner W, Bork S, Horn P, Krunic D et al. Aging and replicative senescence have related effects on human stem and progenitor cells. PLoS One 2009 Jun 9;4(6):e5846
GSM242652	GSE9593	GEO	Human	Bone marrow	44	GSM242652.CEL	Affymetrix Human Genome U133 Plus 2.0 Array	18493317, 19513108	Wagner W, Horn P, Castoldi M, Diehlmann A et al. Replicative senescence of mesenchymal stem cells: a continuous and organized process. PLoS One 2008 May 21;3(5):e2213; Wagner W, Bork S, Horn P, Krunic D et al. Aging and replicative senescence have related effects on human stem and progenitor cells. PLoS One 2009 Jun 9;4(6):e5846
GSM242653	GSE9593	GEO	Human	Bone marrow	44	GSM242653.CEL	Affymetrix Human Genome U133 Plus 2.0 Array	18493317, 19513108	Wagner W, Horn P, Castoldi M, Diehlmann A et al. Replicative senescence of mesenchymal stem cells: a continuous and organized process. PLoS One 2008 May 21;3(5):e2213; Wagner W, Bork S, Horn P, Krunic D et al. Aging and replicative senescence have related effects on human stem and progenitor cells. PLoS One 2009 Jun 9;4(6):e5846
GSM242666	GSE9593	GEO	Human	Bone marrow	44	GSM242666.CEL	Affymetrix Human Genome U133 Plus 2.0 Array	18493317, 19513108	Wagner W, Horn P, Castoldi M, Diehlmann A et al. Replicative senescence of mesenchymal stem cells: a continuous and organized process. PLoS One 2008 May 21;3(5):e2213; Wagner W, Bork S, Horn P, Krunic D et al. Aging and replicative senescence have related effects on human stem and progenitor cells. PLoS One 2009 Jun 9;4(6):e5846
GSM242667	GSE9593	GEO	Human	Bone marrow	44	GSM242667.CEL	Affymetrix Human Genome U133 Plus 2.0 Array	18493317, 19513108	Wagner W, Horn P, Castoldi M, Diehlmann A et al. Replicative senescence of mesenchymal stem cells: a continuous and organized process. PLoS One 2008 May 21;3(5):e2213; Wagner W, Bork S, Horn P, Krunic D et al. Aging and replicative senescence have related effects on human stem and progenitor cells. PLoS One 2009 Jun 9;4(6):e5846
GSM242668	GSE9593	GEO	Human	Bone marrow	44	GSM242668.CEL	Affymetrix Human Genome U133 Plus 2.0 Array	18493317, 19513108	Wagner W, Horn P, Castoldi M, Diehlmann A et al. Replicative senescence of mesenchymal stem cells: a continuous and organized process. PLoS One 2008 May 21;3(5):e2213; Wagner W, Bork S, Horn P, Krunic D et al. Aging and replicative senescence have related effects on human stem and progenitor cells. PLoS One 2009 Jun 9;4(6):e5846
GSM242675	GSE9593	GEO	Human	Bone marrow	44	GSM242675.CEL	Affymetrix Human Genome U133 Plus 2.0 Array	18493317, 19513108	Wagner W, Horn P, Castoldi M, Diehlmann A et al. Replicative senescence of mesenchymal stem cells: a continuous and organized process. PLoS One 2008 May 21;3(5):e2213; Wagner W, Bork S, Horn P, Krunic D et al. Aging and replicative senescence have related effects on human stem and progenitor cells. PLoS One 2009 Jun 9;4(6):e5846
GSM490983	GSE19664	GEO	Human	Bone marrow	42-48	GSM490983.CEL	Affymetrix Human Genome U133 Plus 2.0 Array	20883804	Bernstein P, Sticht C, Jacobi A, Liebers C et al. Expression pattern differences between osteoarthritic chondrocytes and mesenchymal stem cells during chondrogenic differentiation. Osteoarthritis Cartilage 2010 Dec;18(12):1596-607
GSM490984	GSE19664	GEO	Human	Bone marrow	42-48	GSM490984.CEL	Affymetrix Human Genome U133 Plus 2.0 Array	20883804	Bernstein P, Sticht C, Jacobi A, Liebers C et al. Expression pattern differences between osteoarthritic chondrocytes and mesenchymal stem cells during chondrogenic differentiation. Osteoarthritis Cartilage 2010 Dec;18(12):1596-607
GSM490985	GSE19664	GEO	Human	Bone marrow	42-48	GSM490985.CEL	Affymetrix Human Genome U133 Plus 2.0 Array	20883804	Bernstein P, Sticht C, Jacobi A, Liebers C et al. Expression pattern differences between osteoarthritic chondrocytes and mesenchymal stem cells during chondrogenic differentiation. Osteoarthritis Cartilage 2010 Dec;18(12):1596-607
GSM490986	GSE19664	GEO	Human	Bone marrow	42-48	GSM490986.CEL	Affymetrix Human Genome U133 Plus 2.0 Array	20883804	Bernstein P, Sticht C, Jacobi A, Liebers C et al. Expression pattern differences between osteoarthritic chondrocytes and mesenchymal stem cells during chondrogenic differentiation. Osteoarthritis Cartilage 2010 Dec;18(12):1596-607
GSM242669	GSE9593	GEO	Human	Bone marrow	55	GSM242669.CEL	Affymetrix Human Genome U133 Plus 2.0 Array	18493317, 19513108	Wagner W, Horn P, Castoldi M, Diehlmann A et al. Replicative senescence of mesenchymal stem cells: a continuous and organized process. PLoS One 2008 May 21;3(5):e2213; Wagner W, Bork S, Horn P, Krunic D et al. Aging and replicative senescence have related effects on human stem and progenitor cells. PLoS One 2009 Jun 9;4(6):e5846
GSM242672	GSE9593	GEO	Human	Bone marrow	55	GSM242672.CEL	Affymetrix Human Genome U133 Plus 2.0 Array	18493317, 19513108	Wagner W, Horn P, Castoldi M, Diehlmann A et al. Replicative senescence of mesenchymal stem cells: a continuous and organized process. PLoS One 2008 May 21;3(5):e2213; Wagner W, Bork S, Horn P, Krunic D et al. Aging and replicative senescence have related effects on human stem and progenitor cells. PLoS One 2009 Jun 9;4(6):e5846
GSM878099	GSE35956	GEO	Human	Bone marrow	56	GSM878099_hMSC-C_5.CEL	Affymetrix Human Genome U133 Plus 2.0 Array	23028809	Benisch P, Schilling T, Klein-Hitpass L, Frey SP et al. The transcriptional profile of mesenchymal stem cell populations in primary osteoporosis is distinct and shows overexpression of osteogenic inhibitors. PLoS One 2012;7(9):e45142
GSM878097	GSE35956	GEO	Human	Bone marrow	61	GSM878097_hMSC-C_3.CEL	Affymetrix Human Genome U133 Plus 2.0 Array	23028809	Benisch P, Schilling T, Klein-Hitpass L, Frey SP et al. The transcriptional profile of mesenchymal stem cell populations in primary osteoporosis is distinct and shows overexpression of osteogenic inhibitors. PLoS One 2012;7(9):e45142
GSM878098	GSE35956	GEO	Human	Bone marrow	62	GSM878098_hMSC-C_4.CEL	Affymetrix Human Genome U133 Plus 2.0 Array	23028809	Benisch P, Schilling T, Klein-Hitpass L, Frey SP et al. The transcriptional profile of mesenchymal stem cell populations in primary osteoporosis is distinct and shows overexpression of osteogenic inhibitors. PLoS One 2012;7(9):e45142
GSM878096	GSE35956	GEO	Human	Bone marrow	67	GSM878096_hMSC-C_2.CEL	Affymetrix Human Genome U133 Plus 2.0 Array	23028809	Benisch P, Schilling T, Klein-Hitpass L, Frey SP et al. The transcriptional profile of mesenchymal stem cell populations in primary osteoporosis is distinct and shows overexpression of osteogenic inhibitors. PLoS One 2012;7(9):e45142
GSM250019	GSE9894	GEO	Human	Bone marrow	67	GSM250019.CEL	Affymetrix Human Genome U133 Plus 2.0 Array	18086871	Delorme B, Ringe J, Gallay N, Le Vern Y et al. Specific plasma membrane protein phenotype of culture-amplified and native human bone marrow mesenchymal stem cells. Blood 2008 Mar 1;111(5):2631-5
GSM250020	GSE9894	GEO	Human	Bone marrow	72	GSM250020.CEL	Affymetrix Human Genome U133 Plus 2.0 Array	18086871	Delorme B, Ringe J, Gallay N, Le Vern Y et al. Specific plasma membrane protein phenotype of culture-amplified and native human bone marrow mesenchymal stem cells. Blood 2008 Mar 1;111(5):2631-5
GSM250021	GSE9894	GEO	Human	Bone marrow	74	GSM250021.CEL	Affymetrix Human Genome U133 Plus 2.0 Array	18086871	Delorme B, Ringe J, Gallay N, Le Vern Y et al. Specific plasma membrane protein phenotype of culture-amplified and native human bone marrow mesenchymal stem cells. Blood 2008 Mar 1;111(5):2631-5
GSM878100	GSE35959	GEO	Human	Bone marrow	79	GSM878100_hMSC-old_1.CEL	Affymetrix Human Genome U133 Plus 2.0 Array	23028809	Benisch P, Schilling T, Klein-Hitpass L, Frey SP et al. The transcriptional profile of mesenchymal stem cell populations in primary osteoporosis is distinct and shows overexpression of osteogenic inhibitors. PLoS One 2012;7(9):e45142
GSM878101	GSE35959	GEO	Human	Bone marrow	79	GSM878101_hMSC-old_2.CEL	Affymetrix Human Genome U133 Plus 2.0 Array	23028809	Benisch P, Schilling T, Klein-Hitpass L, Frey SP et al. The transcriptional profile of mesenchymal stem cell populations in primary osteoporosis is distinct and shows overexpression of osteogenic inhibitors. PLoS One 2012;7(9):e45142
GSM878102	GSE35959	GEO	Human	Bone marrow	80	GSM878102_hMSC-old_3.CEL	Affymetrix Human Genome U133 Plus 2.0 Array	23028809	Benisch P, Schilling T, Klein-Hitpass L, Frey SP et al. The transcriptional profile of mesenchymal stem cell populations in primary osteoporosis is distinct and shows overexpression of osteogenic inhibitors. PLoS One 2012;7(9):e45142
GSM878103	GSE35959	GEO	Human	Bone marrow	89	GSM878103_hMSC-old_4.CEL	Affymetrix Human Genome U133 Plus 2.0 Array	23028809	Benisch P, Schilling T, Klein-Hitpass L, Frey SP et al. The transcriptional profile of mesenchymal stem cell populations in primary osteoporosis is distinct and shows overexpression of osteogenic inhibitors. PLoS One 2012;7(9):e45142
GSM1614055	GSE66084	GEO	Human	Dental pulp	24	GSM1614055_PULP-4.CEL	Affymetrix Human Genome U133 Plus 2.0 Array	NA	NA
GSM1614053	GSE66084	GEO	Human	Dental pulp	25	GSM1614053_PULP-2.CEL	Affymetrix Human Genome U133 Plus 2.0 Array	NA	NA
GSM1614054	GSE66084	GEO	Human	Dental pulp	25	GSM1614054_PULP-3.CEL	Affymetrix Human Genome U133 Plus 2.0 Array	NA	NA
GSM157150	GSE6814	GEO	Rhesus monkey	Bone marrow	Adult	GSM157150.CEL	Affymetrix Human Genome U133A Array	17685434	Hacia JG, Lee CC, Jimenez DF, Karaman MW et al. Age-related gene expression profiles of rhesus monkey bone marrow-derived mesenchymal stem cells. J Cell Biochem 2008 Mar 1;103(4):1198-210
GSM157151	GSE6814	GEO	Rhesus monkey	Bone marrow	Adult	GSM157151.CEL	Affymetrix Human Genome U133A Array	17685434	Hacia JG, Lee CC, Jimenez DF, Karaman MW et al. Age-related gene expression profiles of rhesus monkey bone marrow-derived mesenchymal stem cells. J Cell Biochem 2008 Mar 1;103(4):1198-210
GSM157152	GSE6814	GEO	Rhesus monkey	Bone marrow	Adult	GSM157152.CEL	Affymetrix Human Genome U133A Array	17685434	Hacia JG, Lee CC, Jimenez DF, Karaman MW et al. Age-related gene expression profiles of rhesus monkey bone marrow-derived mesenchymal stem cells. J Cell Biochem 2008 Mar 1;103(4):1198-210
GSM157157	GSE6814	GEO	Rhesus monkey	Bone marrow	Fetus	GSM157157.CEL	Affymetrix Human Genome U133A Array	17685434	Hacia JG, Lee CC, Jimenez DF, Karaman MW et al. Age-related gene expression profiles of rhesus monkey bone marrow-derived mesenchymal stem cells. J Cell Biochem 2008 Mar 1;103(4):1198-210
GSM157158	GSE6814	GEO	Rhesus monkey	Bone marrow	Fetus	GSM157158.CEL	Affymetrix Human Genome U133A Array	17685434	Hacia JG, Lee CC, Jimenez DF, Karaman MW et al. Age-related gene expression profiles of rhesus monkey bone marrow-derived mesenchymal stem cells. J Cell Biochem 2008 Mar 1;103(4):1198-210
GSM157159	GSE6814	GEO	Rhesus monkey	Bone marrow	Fetus	GSM157159.CEL	Affymetrix Human Genome U133A Array	17685434	Hacia JG, Lee CC, Jimenez DF, Karaman MW et al. Age-related gene expression profiles of rhesus monkey bone marrow-derived mesenchymal stem cells. J Cell Biochem 2008 Mar 1;103(4):1198-210
GSM157160	GSE6814	GEO	Rhesus monkey	Bone marrow	Fetus	GSM157160.CEL	Affymetrix Human Genome U133A Array	17685434	Hacia JG, Lee CC, Jimenez DF, Karaman MW et al. Age-related gene expression profiles of rhesus monkey bone marrow-derived mesenchymal stem cells. J Cell Biochem 2008 Mar 1;103(4):1198-210
GSM157153	GSE6814	GEO	Rhesus monkey	Bone marrow	Infant	GSM157153.CEL	Affymetrix Human Genome U133A Array	17685434	Hacia JG, Lee CC, Jimenez DF, Karaman MW et al. Age-related gene expression profiles of rhesus monkey bone marrow-derived mesenchymal stem cells. J Cell Biochem 2008 Mar 1;103(4):1198-210
GSM157154	GSE6814	GEO	Rhesus monkey	Bone marrow	Infant	GSM157154.CEL	Affymetrix Human Genome U133A Array	17685434	Hacia JG, Lee CC, Jimenez DF, Karaman MW et al. Age-related gene expression profiles of rhesus monkey bone marrow-derived mesenchymal stem cells. J Cell Biochem 2008 Mar 1;103(4):1198-210
GSM157155	GSE6814	GEO	Rhesus monkey	Bone marrow	Infant	GSM157155.CEL	Affymetrix Human Genome U133A Array	17685434	Hacia JG, Lee CC, Jimenez DF, Karaman MW et al. Age-related gene expression profiles of rhesus monkey bone marrow-derived mesenchymal stem cells. J Cell Biochem 2008 Mar 1;103(4):1198-210
GSM157156	GSE6814	GEO	Rhesus monkey	Bone marrow	Infant	GSM157156.CEL	Affymetrix Human Genome U133A Array	17685434	Hacia JG, Lee CC, Jimenez DF, Karaman MW et al. Age-related gene expression profiles of rhesus monkey bone marrow-derived mesenchymal stem cells. J Cell Biochem 2008 Mar 1;103(4):1198-210
