# Supplementary material for: Methylation and PTEN activation in dental pulp mesenchymal stem cells promotes osteogenesis and reduces oncogenesis
Source: Nat Commun. 2019 May 20;10:2226. doi: 10.1038/s41467-019-10197-x (PMC6527698; doi:10.1038/s41467-019-10197-x)
Supplement: Supplementary file 7 — Source Data [file 41467_2019_10197_MOESM7_ESM.xlsx]

## Sheet: Figure 1a 
Figure 1A
								P value:
		BM-MSC	D7	4.8	8.9	3.2	13	0.0397767
			D14	16	18.3	7.5	20	0.00655883
			D21	38.7	47	52	68	0.00143303
		DP-MSC	D7	0	0.8	0
			D14	1.3	0	0.8
			D21	5.8	1.8	6

## Sheet: Figure 1c
Figure 1C
		DP-MSC					BM-MSC				P value:
		D7	5.8	6.4	7.3		D7	2	2.2	4.5	0.0169085
		D14	11	9.6	12		D14	1.7	2.6	1.2	0.000363711
		D21	11.7	12.4	18		D21	4.6	4.2	6.3	0.0126856

## Sheet: Figure 2
Figure 2
RNA-seq raw data are accessible at NCBI GEO (accession number: GSE105145)

## Sheet: Figure 3A
Figure 3A

## Sheet: Figure 3B
Figure 3B	c	p			c	p			c	p
1	12/254	73/168		1	0.0472441	0.434524		averag	0.095961	1.53458
2	14/357	99/172		2	0.0392157	0.575581		SD	0.0198827	0.0714147
3	4/421	75/143		3	0.00950119	0.524476
				averag	0.095961	1.53458
				SD	0.0198827	0.0714147

## Sheet: Figure3C
Figure 3C	C (ng/ul)	ul	total (ng)	ug	C(O.D)	ug		P (ng/ul)	ul	total (ng)	ug	P(O.D)	ug
1	0.437	800	349.6	0.3496	0.304	4.5037		0.425	800	340	0.34	0.197	2.91852
2	0.354	800	283.2	0.2832	0.381	5.64444		0.389	800	311.2	0.3112	0.191	2.82963
3	0.382	800	305.6	0.3056	0.317	4.6963		0.361	800	288.8	0.2888	0.146	2.16296
	C	P			C	P
1	12.8824	8.58388		mean	16.0603	8.38867
2	19.9309	9.09264		SD	3.57496	0.819212
3	15.3675	7.48948
mean	16.0603	8.38867
SD	3.57496	0.819212

## Sheet: Figure 3D
Figure 3D

## Sheet: Figure3E
Figure 3E	c	p			c	p			c	p
1	20/369	82/141		1	0.0542005	0.58156		averag	0.114044	1.53392
2	15/417	62/143		2	0.0359712	0.433566		SD	0.0152669	0.0742806
3	9/377	69/133		3	0.0238727	0.518797
				averag	0.114044	1.53392
				SD	0.0152669	0.0742806

## Sheet: Figure3F
Figure 3F	C (ng/ul)	ul	total (ng)	ug	C(O.D)	ug		P (ng/ul)	ul	total (ng)	ug	P(O.D)	ug
1	0.336	800	268.8	0.2688	0.258	3.82222		0.457	800	365.6	0.3656	0.179	2.65185
2	0.414	800	331.2	0.3312	0.313	4.63704		0.323	800	258.4	0.2584	0.139	2.05926
3	0.39	800	312	0.312	0.318	4.71111		0.317	800	253.6	0.2536	0.181	2.68148
	C	P			C	P
1	14.2196	7.25342		mean	14.44	8.59879
2	14.0007	7.96927		SD	0.581713	1.74735
3	15.0997	10.5737
mean	14.44	8.59879
SD	0.581713	1.74735

## Sheet: Figure 4B
Figure 4B
																		BMSC-Ctr		10/56	24/86	50/56	18/51	37/73	37/79
																		BMSC-PTEN-OE		8/67	5/66	7/68
																			percentage:						P value:
																		BMSC-Ctr	18	28	89.3	35.3	51	47
																		BMSC-PTEN-OE	12	7.5	10.3				0.0298672

[truncated: 22 more sheets: Figure 4D, Figure 5A, Figure 5B, Figure 5C, Figure 5D , Figure 5E, Figure5F, Figure5G, Figure 5H, Figure 6A, Figure 6B, FIgure 6C, Figure 6D, Figure 6E, Figure 6F, Figure 6G, Figure S2A~B, Figure S2D, Figure S3, Figure S5 …]
